# Supplementary material for: A chemoproteoinformatics approach demonstrates that aspirin increases sensitivity to MEK inhibition by directly binding to RPS5
Source: PNAS Nexus. 2022 May 16;1(2):pgac059. doi: 10.1093/pnasnexus/pgac059 (PMC9802315; doi:10.1093/pnasnexus/pgac059)
Supplement: pgac059_Supplemental_Files [file pgac059_supplemental_files.zip]

Archive with 8 entries (8 files):
- PNASNEXUS-PNASNEXUS-2021-00178-s03.xlsx
- PNASNEXUS-PNASNEXUS-2021-00178-s04.pdf
- PNASNEXUS-PNASNEXUS-2021-00178-s05.pdf
- PNASNEXUS-PNASNEXUS-2021-00178-s06.docx
- PNASNEXUS-PNASNEXUS-2021-00178-s07.wmv
- PNASNEXUS-PNASNEXUS-2021-00178-s08.wmv
- PNASNEXUS-PNASNEXUS-2021-00178-s01.xlsx
- PNASNEXUS-PNASNEXUS-2021-00178-s02.xlsx
