# Supplementary material for: A chemoproteoinformatics approach demonstrates that aspirin increases sensitivity to MEK inhibition by directly binding to RPS5
Source: PNAS Nexus. 2022 May 16;1(2):pgac059. doi: 10.1093/pnasnexus/pgac059 (PMC9802315; doi:10.1093/pnasnexus/pgac059)
Supplement: pgac059_Supplemental_Files [file pgac059_supplemental_files.zip › PNASNEXUS-PNASNEXUS-2021-00178-s03.xlsx]

## Sheet: DrugBank
index	rf_score	DrugBank
6	7.30097	Cetrorelix
528	7.27985	Nafarelin
1396	7.24984	Icatibant
1531	7.24811	Triptorelin
506	7.2299	Gonadorelin
3	7.20566	Goserelin
1277	7.19469	Formaldehyde
1181	7.1885	Attapulgite
1477	7.1885	Aluminum hydroxide
1502	7.17496	Ganirelix
1458	7.16253	Degarelix
4	7.15861	Gramicidin D
1347	7.15673	Afamelanotide
1765	7.13472	Zinc oxide
1505	7.12749	Histrelin
1851	7.10688	Hypochlorite
1371	7.10534	Iodine
10	7.09597	Abarelix
7	7.08566	Daptomycin
747	7.08109	Ethanol
2	7.07861	Leuprolide
2173	7.07276	Iodoform
139	7.02796	Calcium acetate
1926	7.0003	Chloroform
1372	6.99971	Tetrachlorodecaoxide
971	6.99125	Micafungin
1841	6.97398	Hydrogen peroxide
309	6.96453	Nitric Oxide
1880	6.96414	Cobamamide
1704	6.95967	Sincalide
1994	6.90812	Angiotensin II
488	6.90505	Bacitracin
2126	6.89419	Ethyl chloride
1768	6.89188	Ammonia N-13
1855	6.89188	Ammonium molybdate
2190	6.86579	Dotatate gallium Ga-68
1241	6.86432	Isopropyl alcohol
1710	6.85921	Nitrogen
169	6.85864	Bleomycin
1703	6.82776	Oxygen
2210	6.81675	Lutetium Lu 177 dotatate
12	6.81622	Cyanocobalamin
2324	6.81017	Edotreotide gallium Ga-68
1097	6.8029	Carbetocin
2072	6.79454	Etelcalcetide
1364	6.78047	Gallium nitrate
416	6.76545	Acetohydroxamic acid
2059	6.74926	Pentetreotide
5	6.73442	Desmopressin
1681	6.73292	Nitrous acid
2253	6.72076	Ethylenediamine
278	6.70853	Ceruletide
1993	6.70422	Indium In-111 pentetreotide
657	6.6829	Colistin
1854	6.68039	Selenious acid
2055	6.67571	Nitrite
1144	6.67175	Sodium bicarbonate
1428	6.67112	Telavancin
2237	6.64238	Chloric acid
1983	6.637	Tenapanor
942	6.63159	Colistimethate
387	6.61785	Caspofungin
2156	6.61397	Mifamurtide
1820	6.61116	Urea C-13
1856	6.61116	Carbamide peroxide
36	6.60771	Glycine
1246	6.60679	Terlipressin
1343	6.60609	Oritavancin
2106	6.59033	Plecanatide
380	6.58866	Vancomycin
2144	6.58473	Trichloroethylene
814	6.58177	Dactinomycin
2215	6.56478	Sodium bisulfite
1500	6.55749	Dimercaprol
2308	6.5512	Polymyxin B
1818	6.52188	Thiosulfuric acid
1801	6.51252	Potassium perchlorate
2292	6.50892	Lypressin
402	6.50179	Guanidine
2165	6.50142	Sodium aurotiosulfate
927	6.4864	Dimethyl sulfoxide
1822	6.48006	Urea C-14
1680	6.47973	Coenzyme M
1789	6.47123	Indocyanine green acid form
2089	6.46811	Norflurane
1278	6.46727	Urea
2177	6.46531	Anethole trithione
1684	6.46494	Calcium carbimide
1076	6.4624	Iodixanol
2184	6.45859	Pibrentasvir
1053	6.45762	Mivacurium
1811	6.45218	Sodium fluorophosphate
1846	6.44488	Sulfur hexafluoride
1834	6.4244	Selenic acid
1812	6.42409	Iotrolan
1788	6.42194	Tannic acid
65	6.41523	Pentagastrin
1796	6.40589	Phosphoric acid
1794	6.40079	Cyanocobalamin Co-57
1366	6.38776	Samarium (153Sm) lexidronam
1401	6.38322	Sugammadex
1964	6.38155	Bremelanotide
1507	6.36931	Lanreotide
1782	6.36827	Octasulfur
192	6.36703	Capreomycin
1449	6.36007	Pasireotide
793	6.36005	Fulvestrant
1542	6.34824	Dichloroacetic acid
239	6.33964	Anidulafungin
848	6.33502	Hydroxyurea
2031	6.33372	Brigatinib
1575	6.33244	Linaclotide
1553	6.3252	Lomitapide
1180	6.31849	Chloral hydrate
629	6.3182	Malathion
1931	6.31708	Elbasvir
965	6.30606	Doxacurium
1626	6.30401	Ledipasvir
2168	6.30374	Lidoflazine
430	6.30114	Cisatracurium
1950	6.29752	Velpatasvir
1757	6.29665	Ombitasvir
590	6.29299	Atracurium besylate
1274	6.29068	Propanoic acid
820	6.28239	Telithromycin
2227	6.28181	1,2-icosapentoyl-sn-glycero-3-phosphoserine
997	6.27991	Itraconazole
82	6.27621	Hydroxocobalamin
1260	6.27365	Flavin adenine dinucleotide
1934	6.27048	Venetoclax
1606	6.26822	Inositol nicotinate
1643	6.26794	Atosiban
1961	6.25762	Vinflunine
515	6.25669	Magnesium sulfate
964	6.25232	Tiludronic acid
1257	6.25067	Glycolic acid
1919	6.24758	Ubiquinol
1761	6.23851	Ioxaglic acid
1325	6.23732	Fluspirilene
1261	6.23416	Propyl alcohol
1200	6.23242	Probucol
1744	6.23045	Ubidecarenone
1770	6.22938	Kappadione
1248	6.22482	Nicotinamide
1335	6.22464	Nilotinib
1138	6.22396	Quinupristin
1510	6.22389	Mangafodipir
1888	6.22304	Lycopene
1484	6.21888	Beta carotene
208	6.21533	Metformin
2328	6.2065	Brilliant blue G
700	6.20647	Cysteamine
2068	6.20244	Perflubutane
912	6.20225	Deslanoside
600	6.19887	Mannitol
342	6.19856	Montelukast
1087	6.19517	Posaconazole
1679	6.1939	Daclatasvir
1802	6.19358	Xylose
1778	6.1927	Propiolactone
1634	6.19104	Tedizolid phosphate
2043	6.19003	Siponimod
586	6.18957	Nitroglycerin
52	6.1881	Lipoic acid
1925	6.1799	Chlorobutanol
933	6.1786	Pimozide
1533	6.17765	Viomycin
1875	6.17738	Light green SF yellowish
1316	6.17696	Urethane
1895	6.17476	Bisoctrizole
2025	6.17458	Gilteritinib
1677	6.17398	Somatostatin
92	6.17331	Adapalene
2087	6.17223	Biguanide
1214	6.17175	Erythrityl tetranitrate
1119	6.17045	Cefotetan
434	6.17025	Fondaparinux
1434	6.16945	Cangrelor
1287	6.16931	Citric acid
274	6.16652	Zoledronic acid
1574	6.16326	Carfilzomib
2012	6.16251	Abemaciclib
1269	6.16081	Methylcobalamin
1238	6.15971	Cocarboxylase
2249	6.15791	Aripiprazole lauroxil
1103	6.15629	Glucosamine
1825	6.15618	Ecamsule
1682	6.15532	Colfosceril palmitate
2217	6.15519	Fosnetupitant
983	6.15489	Candicidin
1872	6.15375	Zeaxanthin
1236	6.15329	D-glucose
1882	6.15306	Bemotrizinol
1799	6.15303	Isosorbide
2027	6.15293	Citicoline
916	6.15274	Streptomycin
624	6.15112	Clavulanic acid
1747	6.14966	Bismuth subcitrate potassium
547	6.14828	Pentosan polysulfate
1475	6.14688	Fosaprepitant
219	6.14613	Terfenadine
1973	6.14485	Ribociclib
2020	6.14463	Telotristat ethyl
1798	6.14435	Selenomethionine Se-75
407	6.14212	Vincristine
162	6.13984	Pamidronic acid
1636	6.13965	Netupitant
45	6.13872	NADH
42	6.13777	Ergocalciferol
481	6.137	Imatinib
2139	6.13667	Meticrane
1657	6.13645	Umeclidinium
28	6.13634	Lutein
2317	6.13631	Ubrogepant
720	6.13551	Dorzolamide
1455	6.13534	Dabigatran etexilate
1853	6.13267	Calcium gluconate
2008	6.13134	Entrectinib
1391	6.12934	Pentaerythritol tetranitrate
395	6.12804	Foscarnet
53	6.12735	Cholecalciferol
352	6.12689	Raloxifene
534	6.12592	Aprepitant
1293	6.12504	Gluconolactone
2060	6.12465	Plazomicin
431	6.124	Succimer
9	6.12151	Octreotide
1464	6.12138	Gadofosveset trisodium
2016	6.12122	Voxilaprevir
2228	6.11919	1,2-Distearoyllecithin
907	6.11907	Atazanavir
2268	6.11816	DL-alpha-Tocopherol
1284	6.11728	Dequalinium
1769	6.11637	Osimertinib
435	6.11599	Vinblastine
949	6.11474	Amiodarone
2214	6.11447	D-alpha-Tocopherol acetate
1754	6.11444	Rolapitant
1581	6.11405	Ponatinib
37	6.11377	Calcifediol
579	6.11354	Clodronic acid
1319	6.11318	Maraviroc
456	6.11242	Piperazine
1806	6.11237	Glycerin
1518	6.11076	Plerixafor
1161	6.11043	Antrafenine
2236	6.11025	Distearyldimonium
791	6.1093	Acetylsalicylic acid
1133	6.10929	Iohexol
2226	6.10871	Dimercaptosuccinic acid
1819	6.10781	Fludeoxyglucose (18F)
14	6.10773	Pyruvic acid
1565	6.1074	Fidaxomicin
1324	6.10731	Flunarizine
1417	6.10683	Droxidopa
1935	6.10645	Cetalkonium
466	6.1058	Ivermectin
1874	6.1055	Rose bengal
863	6.1051	Isosorbide mononitrate
1829	6.10485	Thonzonium
2104	6.10445	Zofenopril
235	6.10396	Mefloquine
1702	6.10372	Technetium Tc-99m oxidronate
2003	6.1037	Duvelisib
50	6.1031	Vitamin E
1705	6.10255	Sonidegib
1047	6.10223	Halofantrine
520	6.10164	Sevelamer
1701	6.10075	Technetium Tc-99m medronate
1570	6.10056	Linagliptin
1356	6.10053	Migalastat
238	6.10045	Vinorelbine
1437	6.10019	Ceftaroline fosamil
2196	6.10011	Testosterone enantate benzilic acid hydrazone
787	6.09988	Hexafluronium
810	6.0996	Telmisartan
1446	6.09926	Isavuconazonium
492	6.09789	Alendronic acid
8	6.09713	Cyclosporine
1483	6.09678	Triclofos
19	6.09624	Ascorbic acid
166	6.09587	Travoprost
2007	6.09438	Elagolix
1519	6.09438	Plicamycin
1644	6.09433	Avibactam
1585	6.09429	Canagliflozin
2213	6.09409	alpha-Tocopherol succinate
1975	6.09309	Galactose
1547	6.09269	Tafluprost
569	6.09204	Ibandronate
1283	6.09192	Fructose
1226	6.09184	5-O-phosphono-alpha-D-ribofuranosyl diphosphate
1175	6.09159	Difenoxin
1467	6.09126	Lumefantrine
1586	6.09115	Dimethyl fumarate
1496	6.09097	Carglumic acid
851	6.09058	Busulfan
38	6.09041	Creatine
855	6.08999	Cinacalcet
1346	6.08928	Permethrin
674	6.08897	Acetazolamide
953	6.08896	Ambenonium
2013	6.08876	Fostamatinib
1579	6.0883	Aclidinium
1170	6.08791	Alfacalcidol
2282	6.08775	Ursadiol
2129	6.08695	Ritiometan
1982	6.08674	Talazoparib
1042	6.08658	Fomepizole
261	6.08637	Valrubicin
1302	6.08573	Iodipamide
669	6.08573	Sodium lauryl sulfate
957	6.08567	Dutasteride
428	6.08516	Methotrexate
1234	6.08412	Pantothenic acid
865	6.08345	Phylloquinone
1530	6.0822	Triethylenetetramine
1359	6.08139	Trabectedin
1648	6.08132	Cobicistat
1168	6.08123	Almitrine
1202	6.08093	Lopinavir
1341	6.08032	Ximelagatran
297	6.08002	Methocarbamol
20	6.07936	Aspartic acid
333	6.07887	Verteporfin
1237	6.07882	Taurine
2195	6.07818	Testosterone undecanoate
1422	6.07764	Temsirolimus
1059	6.07705	Saquinavir
251	6.07701	Treprostinil
1231	6.07617	Cetrimonium
2199	6.07597	Estradiol cypionate
1913	6.07455	Glycol salicylate
1916	6.07391	1-Palmitoyl-2-oleoyl-sn-glycero-3-(phospho-rac-(1-glycerol))
1430	6.07368	Doxercalciferol
735	6.07347	Risedronic acid
734	6.07307	Isosorbide dinitrate
2205	6.07257	Patent Blue
1523	6.07241	Pyrithione
1447	6.07238	Dalfampridine
362	6.07197	Miglitol
1959	6.07167	Delamanid
2200	6.07161	Estradiol dienanthate
1870	6.07133	Calcium threonate
1654	6.0713	Palbociclib
2069	6.07104	Lefamulin
2004	6.071	Dacomitinib
650	6.07098	Candesartan cilexetil
2283	6.0704	Ivosidenib
2313	6.06991	Cefiderocol
1282	6.06976	Pyrophosphoric acid
1755	6.06972	Sacubitril
1444	6.06929	Bosutinib
179	6.0689	Tenofovir disoproxil
1331	6.06818	Dronedarone
11	6.06787	Pyridoxal phosphate
1893	6.06744	Levomefolic acid
698	6.06723	Clofazimine
1640	6.0672	Idelalisib
1977	6.06718	Ebastine
1407	6.06661	Regadenoson
153	6.06546	Topiramate
1884	6.0649	Arbutin
1949	6.06476	Lifitegrast
1550	6.06453	Spinosad
1373	6.06353	Telaprevir
1945	6.06345	Levoleucovorin
1227	6.06345	Sorbitol
1970	6.06337	Iomeprol
1193	6.06321	Everolimus
1698	6.06271	Ioxilan
1960	6.06152	Amifampridine
33	6.06064	Glutamic acid
1280	6.05983	Ergosterol
2146	6.05929	Dihydroergocristine
1622	6.05917	Butriptyline
1942	6.0591	Thimerosal
326	6.05801	Framycetin
46	6.05797	Folic acid
1735	6.05793	Manidipine
2323	6.05792	Resorcinol monoacetate
1713	6.05774	Iopromide
1149	6.05767	Digitoxin
778	6.05765	Tipranavir
2085	6.05755	Macimorelin
379	6.05736	Acetyldigitoxin
1639	6.05667	Ibrutinib
1240	6.05601	Calcipotriol
1314	6.05576	Prenylamine
1292	6.05549	Cholesterol
1318	6.05537	Rapacuronium
1398	6.05527	Lasofoxifene
1731	6.05506	Nicorandil
1075	6.05487	Docetaxel
2090	6.05463	Pentafluoropropane
2051	6.05417	Copanlisib
155	6.05411	Olmesartan
499	6.05351	Astemizole
1969	6.05291	Acalabrutinib
27	6.05289	Calcitriol
105	6.05263	Indinavir
2305	6.0525	Dexamethasone metasulfobenzoate
1595	6.05195	Riociguat
1150	6.05187	Salsalate
394	6.05184	Lercanidipine
2208	6.05177	Racemethionine
2148	6.05138	Sodium feredetate
536	6.05126	Tamoxifen
2166	6.05086	Trolamine
455	6.05085	Fluocinolone acetonide
2178	6.05047	Gamolenic acid
932	6.05028	Flucytosine
1627	6.05027	Vorapaxar
1894	6.04978	Diacetyl benzoyl lathyrol
433	6.04976	Cinnarizine
1715	6.04969	Trypan blue free acid
2298	6.0496	Chlorphenesin carbamate
1063	6.0496	Sevoflurane
1249	6.04903	Fusidic acid
1290	6.04863	Lactic acid
2202	6.04837	Bronopol
30	6.04835	Succinic acid
2052	6.04835	Piritramide
672	6.04834	Propofol
1010	6.04816	Rescinnamine
2318	6.0481	Elexacaftor
1264	6.04747	Flavin mononucleotide
577	6.04731	Adefovir dipivoxil
731	6.04715	Chlorothiazide
421	6.04708	Perflutren
298	6.04682	Hyoscyamine
410	6.04676	Fluorouracil
2000	6.04616	Selinexor
1253	6.04596	D-Methionine
906	6.04596	Dihydrotachysterol
354	6.04504	Gallamine triethiodide
389	6.04492	Alitretinoin
2054	6.04491	Mizolastine
539	6.04477	Losartan
1719	6.04473	Dosulepin
2232	6.0441	Butylene glycol
1450	6.0441	Vilazodone
512	6.0439	Leucovorin
350	6.04379	Amikacin
405	6.04379	Toremifene
733	6.04371	Clomifene
132	6.04366	Terconazole
1270	6.04323	Ribostamycin
627	6.04318	Alprostadil
336	6.04301	Sodium tetradecyl sulfate
1978	6.043	Benfotiamine
1286	6.04296	Oleic Acid
1562	6.04287	Eribulin
2183	6.0428	Enasidenib
1506	6.04262	Hydroxyprogesterone caproate
1056	6.04248	Paclitaxel
1985	6.04247	Capmatinib
976	6.04236	Sulfoxone
2204	6.04227	Isopropyl myristate
2277	6.04224	Hydrocortisone phosphate
186	6.04205	Bexarotene
217	6.04203	Metixene
1111	6.04192	Fosphenytoin
1427	6.04187	Bazedoxifene
871	6.04184	Irbesartan
1082	6.04176	Retapamulin
1413	6.04162	Avanafil
819	6.04116	Dipyridamole
1555	6.04103	Acetylcarnitine
596	6.04093	Pentamidine
1938	6.04079	Asunaprevir
448	6.04068	Levocarnitine
32	6.04052	N-Acetylglucosamine
774	6.04052	Famotidine
1440	6.04022	Panobinostat
245	6.03979	Norepinephrine
114	6.03964	Aminosalicylic acid
23	6.03943	Adenosine phosphate
2021	6.03925	Mannitol busulfan
374	6.03895	Ritonavir
758	6.03889	Paricalcitol
1558	6.03879	Crizotinib
1992	6.03858	Neratinib
494	6.03851	Docosanol
1836	6.03848	Cetylpyridinium
2026	6.03814	Erdafitinib
1123	6.03806	Pancuronium
154	6.03802	Cefmetazole
2231	6.03801	alpha-Arbutin
325	6.03797	Levothyroxine
1907	6.03786	DL-dimyristoylphosphatidylcholine
2269	6.03785	Ferrous fumarate
2167	6.0378	Glycyrrhizic acid
2138	6.03776	Benzododecinium
796	6.03767	Fexofenadine
1062	6.03761	Levodopa
611	6.03743	Isoflurane
1587	6.03741	Glycerol phenylbutyrate
870	6.03731	Methoxyflurane
673	6.03714	Acetazolamide
2142	6.03712	Pimethixene
2058	6.03711	Mebeverine
1663	6.0369	Ivabradine
1815	6.03682	Cetyl alcohol
47	6.03673	Icosapent
2201	6.03637	Estradiol valerate
852	6.03636	Ketoprofen
1266	6.03617	Glutathione disulfide
1235	6.03603	Propylene glycol
1304	6.03602	Bifonazole
265	6.03591	Digoxin
357	6.03587	Nabilone
1442	6.03586	Tafenoquine
2164	6.03578	Diphemanil
188	6.03572	Vindesine
593	6.03533	Naftifine
1415	6.03523	Arzoxifene
2078	6.03518	Dihydralazine
2193	6.0349	Testosterone cypionate
1759	6.03486	Tenofovir alafenamide
1029	6.03481	Tubocurarine
2247	6.03443	Geraniol
1995	6.03432	Revefenacin
1383	6.03419	Sertindole
304	6.03417	Cefpiramide
1928	6.03406	2-mercaptobenzothiazole
478	6.03396	Rifabutin
546	6.03393	Trovafloxacin
613	6.03282	Tretinoin
886	6.03267	Fluocinonide
2082	6.03251	Pexidartinib
775	6.03221	Azacitidine
1451	6.03185	Ethanolamine oleate
1224	6.03166	Lincomycin
2300	6.03157	Chloramphenicol palmitate
922	6.03134	Iloprost
2057	6.03132	Benzodiazepine
915	6.03116	Diphenoxylate
511	6.03114	Stavudine
320	6.03111	Chloramphenicol
724	6.03088	Loteprednol etabonate
2098	6.03084	Parachlorophenol
141	6.03066	Cycloserine
2132	6.03063	Dibekacin
2206	6.03062	Dioctyldimonium
1279	6.03057	D-Serine
2175	6.0305	Fluorodopa (18F)
622	6.03048	Mometasone
1358	6.03043	Erdosteine
1810	6.03004	Iofetamine I-123
1294	6.03	Latamoxef
281	6.02999	Gentian violet cation
393	6.02994	Cinchocaine
1557	6.02952	Rilpivirine
2194	6.0295	Testosterone enanthate
1390	6.0295	Pizotifen
130	6.0294	Idoxuridine
1163	6.02915	Paromomycin
1066	6.02905	Chlorprothixene
2024	6.02892	Lorlatinib
1262	6.02872	Stearic acid
1348	6.02869	Ospemifene
291	6.02867	Phenoxymethylpenicillin
925	6.02865	Butenafine
1785	6.02859	Procaine merethoxylline
1965	6.02846	Latanoprostene bunod
213	6.02845	Nitrofural
1598	6.02839	Sofosbuvir
728	6.02807	Sirolimus
1624	6.02802	Bisacodyl
2286	6.02801	Segesterone acetate
246	6.02799	Cidofovir
210	6.02797	Methadone
442	6.02793	Valaciclovir
996	6.0279	Cilostazol
1465	6.02783	Isometheptene
1072	6.02753	Decamethonium
1494	6.02732	Cabazitaxel
2119	6.02729	Thiram
127	6.02717	Ziprasidone
1699	6.02695	Isosulfan blue
378	6.02661	Dextrothyroxine
1402	6.02656	Silodosin
1707	6.02654	Florbetaben (18F)
436	6.02639	Propranolol
911	6.02608	Etidronic acid
2150	6.02601	Ioxitalamic acid
2306	6.02595	Larotrectinib
1952	6.02594	Gestrinone
1031	6.02586	Rifapentine
2230	6.02546	Sodium 1,2-Dipalmitoyl-sn-glycero-3-phospho-(1'-rac-glycerol)
1461	6.02544	Fesoterodine
1745	6.02529	Eluxadoline
1665	6.02525	Tetracaine
1080	6.02514	Dasatinib
581	6.02514	Lisinopril
875	6.0251	Mercaptopurine
1541	6.02502	Nandrolone decanoate
367	6.02497	Darifenacin
1263	6.02473	Oteracil
1276	6.02466	Palmitic Acid
521	6.02464	Acamprosate
1445	6.02459	Axitinib
1584	6.02457	Fluticasone furoate
109	6.02456	Enflurane
1924	6.02455	Alectinib
729	6.02455	Chlorhexidine
1897	6.02448	Calcium glycerophosphate
44	6.02442	Threonine
772	6.02438	Cyclobenzaprine
1573	6.02421	Icosapent ethyl
2180	6.02409	Fluticasone
1927	6.02386	Moxidectin
2046	6.02381	Iobitridol
1470	6.02368	Naphazoline
980	6.02366	Nefazodone
315	6.02352	Gemcitabine
420	6.02345	Lamotrigine
2229	6.02319	Linoleic acid
1641	6.02306	Acipimox
67	6.02304	Cevimeline
1878	6.02294	Pentoxyverine
2162	6.02275	Sodium tartrate
2302	6.02263	Estramustine phosphate
910	6.02244	Atorvastatin
1378	6.02239	Abiraterone
1093	6.02233	Arformoterol
101	6.02229	Nelfinavir
59	6.02216	Valsartan
708	6.02214	Aminolevulinic acid
1067	6.02213	Epoprostenol
990	6.02197	Halothane
882	6.02196	Memantine
1258	6.02178	Pidolic acid
159	6.02177	Liothyronine
204	6.02164	Calcium glucoheptonate
726	6.02154	Flupentixol
225	6.02122	Nitisinone
1247	6.02121	Cholic Acid
958	6.0212	Econazole
2075	6.02093	Ozenoxacin
1722	6.0209	Lorpiprazole
768	6.02086	Ketotifen
1215	6.02078	Alverine
504	6.02076	Pemetrexed
1024	6.02075	Brinzolamide
1772	6.02065	Alatrofloxacin
2301	6.02048	Betamethasone phosphate
406	6.02044	Nortriptyline
1628	6.02036	Miltefosine
1014	6.02034	Domperidone
1203	6.02023	Bacampicillin
1625	6.02008	Aliskiren
898	6.02	Oxybutynin
295	6.01995	Spironolactone
1367	6.01992	Vandetanib
725	6.01985	Guaifenesin
1049	6.01983	Rifaximin
69	6.01961	Esmolol
302	6.01961	Streptozocin
884	6.0196	Rifampicin
1943	6.01953	Bilastine
1766	6.01946	Sulbactam
1084	6.01928	Desonide
800	6.01915	Netilmicin
974	6.01897	Diclofenamide
1930	6.01897	Padimate O
2097	6.01891	Levomenol
51	6.01888	Pyridoxine
2056	6.01876	Oxetacaine
1605	6.01875	Iopamidol
1048	6.01861	Dantrolene
1522	6.01853	Protokylol
2315	6.01842	Zanubrutinib
562	6.01836	Amprenavir
1041	6.01819	Ceftriaxone
1002	6.01814	Kanamycin
1515	6.01813	Niclosamide
413	6.01809	Azelaic acid
936	6.01805	Sertraline
694	6.01804	Dobutamine
1077	6.01803	Olsalazine
559	6.01789	Nitrofurantoin
1971	6.01783	Tezacaftor
1448	6.01765	Safinamide
1957	6.01763	Isavuconazole
1424	6.01762	Simeprevir
948	6.01759	Atovaquone
308	6.01758	Cyproheptadine
1697	6.01753	Ioversol
2044	6.01751	Relebactam
1871	6.01726	Zinc picolinate
1780	6.01717	Levobetaxolol
363	6.01703	Fosinopril
689	6.0169	Mifepristone
2105	6.0169	Alclofenac
1578	6.01675	Regorafenib
1646	6.01672	Ceritinib
2053	6.01667	Fedratinib
1852	6.0164	Benzethonium
1328	6.01639	Ixabepilone
2006	6.01631	Glasdegib
203	6.01626	Nitroprusside
1033	6.01619	Nadolol
776	6.01612	Misoprostol
975	6.01594	Diclofenamide
218	6.01593	Cetirizine
2017	6.01588	Sarecycline
2112	6.01578	Mandelic acid
828	6.01577	Nandrolone phenpropionate
780	6.01571	Maprotiline
710	6.01566	Terbinafine
2063	6.01561	Fenpropidin
1933	6.01545	Indigotindisulfonic acid
461	6.01539	Gadoteridol
754	6.01527	Tiagabine
1635	6.01526	Finafloxacin
1153	6.01523	Danazol
988	6.01509	Trimetrexate
2182	6.01491	Fenofibric acid
2240	6.01489	Diazolidinylurea
1886	6.01488	Dioxybenzone
2091	6.01485	Lusutrombopag
691	6.01475	Loperamide
199	6.01451	Amitriptyline
2186	6.01447	Methyl nicotinate
167	6.01445	Amcinonide
1758	6.01442	Paritaprevir
790	6.01422	Demecarium
977	6.01422	Diphenylpyraline
1368	6.01409	Pimavanserin
452	6.01407	Fluticasone propionate
826	6.01391	Isotretinoin
2050	6.01387	Lynestrenol
1592	6.01374	Afatinib
2038	6.01373	Eravacycline
909	6.01369	Perhexiline
1638	6.01362	Ceftolozane
2192	6.01344	Netarsudil
486	6.01344	Testosterone
1115	6.01321	Cefamandole
1545	6.01311	Ticagrelor
1480	6.0131	Aceclofenac
2171	6.01308	Calcium levulinate
836	6.01302	Methyl aminolevulinate
231	6.01293	Buclizine
1560	6.0129	Fingolimod
313	6.01276	Cerivastatin
1120	6.01274	Cefoxitin
696	6.01273	Donepezil
221	6.01259	Protriptyline
1791	6.01254	Fluprednisolone
1678	6.01252	Elvitegravir
509	6.01251	Dextropropoxyphene
140	6.0124	Sulfanilamide
1899	6.01232	Diethylamino hydroxybenzoyl hexyl benzoate
2170	6.01221	Acemetacin
1908	6.01216	DL-dimyristoylphosphatidylglycerol
129	6.01209	Cabergoline
1019	6.01202	Desflurane
1003	6.0118	Orphenadrine
1524	6.0117	Pyrvinium
507	6.01156	Dyclonine
1998	6.01146	Valbenazine
24	6.01142	alpha-Linolenic acid
1113	6.01118	Polythiazide
230	6.01118	Methylergometrine
1017	6.01109	Iophendylate
438	6.01097	Fenoprofen
842	6.01076	Hydrochlorothiazide
849	6.01074	Letrozole
1474	6.01073	Fospropofol
2111	6.01069	Oxolamine
1675	6.01066	Benzoyl peroxide
1259	6.0106	Acetylcholine
656	6.01054	Alfentanil
677	6.01045	Disulfiram
397	6.01043	Cyclophosphamide
56	6.01035	Asparagine
1609	6.01028	Gemeprost
2049	6.01018	Taurolidine
365	6.01012	Entacapone
1299	6.00999	Quinestrol
2107	6.0098	Inositol
25	6.00974	Methionine
1380	6.00967	Cariprazine
1604	6.00964	Iopanoic acid
1012	6.00963	Propafenone
1352	6.00962	Ezogabine
248	6.00937	Meprobamate
1173	6.00931	gamma-Hydroxybutyric acid
2203	6.00921	Calcium saccharate
173	6.00913	Etonogestrel
384	6.0091	Anisotropine methylbromide
1456	6.0091	Artemether
2032	6.00909	Propiverine
1384	6.00908	Spiramycin
628	6.00908	Clidinium
1616	6.00904	Fenbufen
1751	6.009	Lumacaftor
43	6.00867	Citrulline
1108	6.00859	Rolitetracycline
829	6.00858	Dimenhydrinate
40	6.00857	Cysteine
1118	6.0085	Cefoperazone
2185	6.00837	Glecaprevir
889	6.00832	Novobiocin
2036	6.00813	Dopexamine
811	6.00798	Desloratadine
1058	6.00792	Diphenidol
1889	6.00772	Thonzylamine
1816	6.00769	Avobenzone
1508	6.00768	Lodoxamide
1732	6.00737	Zotepine
29	6.00734	Cystine
1566	6.00727	Cabozantinib
2245	6.00714	Tetramethylthiuram monosulfide
760	6.00695	Repaglinide
1779	6.00673	Piperonyl butoxide
1497	6.00671	Chenodeoxycholic acid
482	6.00665	Triamcinolone
1213	6.00663	Amyl Nitrite
682	6.00656	Cinoxacin
631	6.00643	Hydroflumethiazide
198	6.00643	Dihydroergotamine
723	6.00641	Conivaptan
592	6.00641	Risperidone
1392	6.00635	Rimonabant
1613	6.00631	Fluocortolone
1582	6.00629	Bedaquiline
2102	6.00628	Clobetasone
1932	6.00624	Grazoprevir
1471	6.00622	Nilvadipine
2285	6.00617	Eslicarbazepine
2127	6.00612	Aceclidine
917	6.00604	Orlistat
1061	6.00604	Dexamethasone
1901	6.006	Dihydroergocornine
1559	6.00598	Ulipristal
125	6.00595	Mesalazine
200	6.00568	Floxuridine
35	6.00567	Phosphatidyl serine
706	6.00567	Temozolomide
967	6.00562	Levofloxacin
61	6.0056	Masoprocol
1546	6.00559	Hyaluronic acid
126	6.00556	Benzatropine
899	6.00552	Acetophenazine
2198	6.0055	Estradiol benzoate
1025	6.00547	Flecainide
1054	6.00543	Levacetylmethadol
1773	6.00541	Tyropanoic acid
2273	6.00539	Mometasone furoate
1540	6.00511	Dimetindene
1354	6.00509	Belinostat
1272	6.00494	Tromethamine
1285	6.0048	Didecyldimethylammonium
1040	6.00478	Clarithromycin
817	6.00476	Ezetimibe
1608	6.00476	Hexetidine
477	6.00474	Amodiaquine
869	6.00464	Ketoconazole
877	6.00463	Tolterodine
2073	6.00453	Benperidol
709	6.00453	Chlorphenesin
361	6.00451	Buspirone
1070	6.00448	Chloroxine
891	6.0044	Nitrendipine
574	6.00439	Paroxetine
301	6.00414	Triprolidine
290	6.00409	Metocurine iodide
2158	6.00407	Ethyl hydroxybenzoate
937	6.00404	Sibutramine
17	6.00403	Choline
837	6.00387	Azathioprine
64	6.00367	Amphetamine
2258	6.00366	N-Cyclohexyl-N'-phenyl-1,4-phenylenediamine
1365	6.00362	Rotigotine
439	6.00352	Fenfluramine
2076	6.00351	Isoxaflutole
224	6.00333	Trimethadione
1607	6.00315	Ifenprodil
1996	6.0031	Brexanolone
347	6.00306	Duloxetine
1898	6.00306	Protocatechualdehyde
1868	6.00299	Phenyltoloxamine
1774	6.0028	Propoxycaine
1083	6.00248	Lapatinib
1385	6.00246	Sulfathiazole
991	6.00237	Dinoprost tromethamine
2011	6.00236	Avatrombopag
182	6.00218	Ertapenem
1659	6.00214	Nintedanib
86	6.0021	Dofetilide
260	6.00209	Triamterene
1332	6.00206	Nebivolol
1069	6.00202	Clomipramine
1021	6.00198	Dexfenfluramine
805	6.00197	Pindolol
1629	6.00195	Suvorexant
755	6.00193	Cocaine
638	6.00193	Propantheline
1043	6.00174	Metipranolol
485	6.00172	Fluphenazine
2149	6.00167	Edoxudine
441	6.00154	Sulfamethizole
2018	6.00152	Letermovir
557	6.00152	Ergotamine
686	6.00141	Trifluoperazine
856	6.00134	Clobetasol propionate
1905	6.00132	Brilliant green cation
79	6.00131	Troglitazone
2289	6.0013	Prednisolone phosphate
1349	6.00124	Iloperidone
1081	6.00101	Lisdexamfetamine
1110	6.00099	Fosamprenavir
1381	6.00091	Lumateperone
34	6.0009	Glutathione
1688	6.00085	Zucapsaicin
959	6.00082	Bicalutamide
1911	6.00076	Phenoxyethanol
578	6.00075	Azatadine
1572	6.00071	Gadoxetic acid
1902	6.00067	Dihydro-alpha-ergocryptine
692	6.00064	Clocortolone
717	6.00059	Benzphetamine
1313	6.00051	Phenolphthalein
324	6.0005	Droperidol
2303	6.00045	Gestonorone caproate
1958	6.00041	Nomegestrol
982	6.0004	Desipramine
404	6.00039	Gadoversetamide
2048	6.00038	Omadacycline
764	6.00038	Metronidazole
765	6.00036	Dinoprostone
920	6.00024	Benzocaine
538	6.00022	Isoflurophate
1009	6.00021	Podofilox
259	6.00019	Oxyphencyclimine
279	6.00014	Alprazolam
1091	6.00013	Sunitinib
22	6.00013	L-Glutamine
1742	6.00008	Picosulfuric acid
1674	6.00004	Difluocortolone
422	6.00003	Hydroxyzine
469	6	Sulindac
2299	5.99998	Paramethasone acetate
1771	5.99993	Iopodic acid
1312	5.99993	Oxeladin
1251	5.99975	Sucrose
2071	5.99972	Pegvaliase
1951	5.99964	Rupatadine
1602	5.99963	Isoconazole
742	5.99958	Oxybuprocaine
782	5.99955	Salicylic acid
1716	5.99948	Technetium Tc-99m tetrofosmin
489	5.99945	Niacin
1027	5.99941	Captopril
201	5.9994	Tolcapone
328	5.99939	Loratadine
1807	5.99937	Indium In-111 oxyquinoline
147	5.99935	Dicoumarol
195	5.99934	Gefitinib
1482	5.99931	Drotaverine
1355	5.99925	Ataluren
1273	5.99912	Doconexent
878	5.99904	Selegiline
2077	5.99902	Darolutamide
1217	5.99893	Phenindamine
1289	5.99891	Taurocholic acid
2134	5.99888	Micronomicin
2276	5.99886	Hydrocortisone cypionate
178	5.99883	Penciclovir
2101	5.99873	Sodium lauryl sulfoacetate
1840	5.99866	Docusate
807	5.99847	Zaleplon
1303	5.99842	Nimesulide
503	5.99834	Simvastatin
1511	5.99832	Mebutamate
2319	5.99822	Benzhydrocodone
1342	5.99821	Flibanserin
2067	5.99813	Trifarotene
1790	5.99809	Lapyrium
1645	5.99802	Cannabidiol
1887	5.99801	Ethylhexyl methoxycrylene
1869	5.99801	Bicisate
1112	5.998	Kava
665	5.99796	Ribavirin
1389	5.99795	Nylidrin
425	5.99795	Tigecycline
1543	5.99792	Triflusal
822	5.9979	Lomefloxacin
934	5.9979	Capecitabine
1472	5.9978	Norelgestromin
901	5.99778	Melatonin
1305	5.99778	Benoxaprofen
468	5.99777	Cisapride
1685	5.99772	Paraldehyde
860	5.99771	Minocycline
585	5.99769	Trimipramine
563	5.99761	Methazolamide
2147	5.99753	Bufexamac
332	5.99751	Acitretin
1160	5.99738	Acenocoumarol
595	5.99736	Meclizine
467	5.99733	Medroxyprogesterone acetate
97	5.99725	Eletriptan
832	5.99721	Dopamine
479	5.99717	Paramethadione
1100	5.99707	Fenoterol
1438	5.99698	Agomelatine
2279	5.99697	Hydrocortisone valerate
258	5.99695	Tacrine
1117	5.99693	Cefonicid
223	5.99691	Alfuzosin
938	5.99691	Levocabastine
602	5.99685	Zileuton
233	5.99683	Chlorzoxazone
552	5.99681	Moexipril
1760	5.99678	Butylscopolamine
1599	5.99676	Chlorcyclizine
2312	5.99676	Diroximel fumarate
2225	5.99675	Cianidanol
620	5.99675	Irinotecan
591	5.9967	Pralidoxime
2297	5.99651	Drostanolone propionate
632	5.9965	Tirofiban
1420	5.99639	Alvimopan
1664	5.99634	Benzydamine
558	5.99621	Tizanidine
1125	5.99619	Vecuronium
1088	5.99609	Darunavir
253	5.99609	Palonosetron
90	5.99605	Ticlopidine
414	5.99593	Zafirlukast
1662	5.9959	Vilanterol
2137	5.99587	Carbocromen
2267	5.99584	Methylparaben
1910	5.9958	Vanillyl butyl ether
1404	5.99567	Eltrombopag
2110	5.99565	Butaperazine
2255	5.99562	Ditiocarb Zinc
408	5.9956	Benazepril
867	5.99556	Mycophenolic acid
746	5.99552	Triazolam
470	5.9955	Cyclothiazide
1298	5.9955	Estrone sulfate
334	5.99546	Nabumetone
1034	5.99546	Mitoxantrone
1495	5.99544	Capsaicin
1436	5.99542	Pazopanib
609	5.99529	Epinastine
1549	5.99526	Azilsartan medoxomil
1353	5.9952	Ingenol mebutate
802	5.99518	Norgestimate
306	5.99517	Trifluridine
214	5.99507	Pimecrolimus
1096	5.99504	Nelarabine
1824	5.99501	Hydroquinone
1808	5.99499	Enalaprilat
601	5.99491	Gadobenic acid
252	5.99489	Trihexyphenidyl
1198	5.99479	Cilastatin
232	5.99478	Aztreonam
331	5.99477	Imipramine
604	5.99476	Deferoxamine
1094	5.99471	Hydralazine
1089	5.9947	Telbivudine
1281	5.99469	Berberine
2074	5.99465	Nicoboxil
525	5.99455	Flumethasone
773	5.99452	Phenoxybenzamine
1963	5.99452	Tafamidis
443	5.99449	Carbenicillin
158	5.99447	Argatroban
1148	5.99447	Drospirenone
390	5.99442	Metolazone
743	5.99441	Testolactone
1984	5.99439	Zytron
1210	5.99438	Deferasirox
1844	5.99438	Allantoin
652	5.99437	Gentamicin
269	5.99435	Beclomethasone dipropionate
784	5.99428	Salmeterol
1167	5.99428	Oxybenzone
752	5.9942	Ondansetron
1603	5.99419	Isoaminile
2257	5.99418	4-(Isopropylamino)diphenylamine
1848	5.99415	Undecylenic acid
1721	5.99409	Viloxazine
770	5.99401	Levosimendan
450	5.99398	Nizatidine
197	5.99393	Piperacillin
1900	5.99392	Methyl undecenoyl leucinate
1614	5.99392	Fluclorolone acetonide
353	5.99387	Celecoxib
1955	5.99387	Temoporfin
864	5.99385	Trichlormethiazide
137	5.99384	Lymecycline
1720	5.99382	Dasabuvir
1134	5.99382	Ephedrine
1944	5.99377	Domiphen
1085	5.99376	Sitagliptin
262	5.99373	Procyclidine
1784	5.99373	Dexpanthenol
2309	5.99369	Hydroxystilbamidine
880	5.99366	Thalidomide
1468	5.99364	Methacholine
2152	5.99364	Metergoline
1174	5.99362	Diamorphine
761	5.9936	Anileridine
634	5.99356	Propiomazine
883	5.99355	Gatifloxacin
163	5.99352	Clemastine
1244	5.9935	gamma-Aminobutyric acid
337	5.99348	Ketorolac
1877	5.99347	Sulisobenzone
172	5.9934	Raltitrexed
399	5.9933	Rofecoxib
212	5.99325	Atenolol
444	5.99323	Mazindol
972	5.99319	Doxepin
1621	5.99315	Canrenoic acid
151	5.99314	Diatrizoate
1827	5.99308	Methyl salicylate
767	5.99304	Spectinomycin
1590	5.99304	Dabrafenib
348	5.99303	Chlorpromazine
2122	5.99297	Phthalylsulfathiazole
237	5.99291	Sapropterin
249	5.99288	Thiethylperazine
457	5.99282	Ethosuximide
1999	5.99275	Deflazacort
587	5.99275	Rocuronium
1552	5.99272	Deferiprone
545	5.99261	Tobramycin
1966	5.9926	Curcumin
134	5.99259	Medrysone
1631	5.99256	Eliglustat
2088	5.99255	Amitriptylinoxide
411	5.99253	Pyridostigmine
555	5.99252	Daunorubicin
2288	5.99251	Oxyphenisatin acetate
553	5.99244	Phentolamine
887	5.99243	Abacavir
658	5.99243	Dicyclomine
1192	5.9924	Quazepam
762	5.99237	Phenformin
1321	5.99236	Cyclandelate
535	5.99226	Galantamine
885	5.99226	Lubiprostone
74	5.99223	Indecainide
795	5.99219	Felbamate
703	5.99218	Perphenazine
318	5.99217	Teniposide
1037	5.99208	Sparfloxacin
769	5.99207	Buprenorphine
1738	5.99203	Tegafur
1425	5.992	Dapagliflozin
598	5.992	Riluzole
518	5.99196	Trazodone
2100	5.9919	Inosine pranobex
1405	5.99188	Doripenem
2295	5.99184	Prednisone acetate
2262	5.99183	Thiohexam
1776	5.99179	Pramocaine
1071	5.99172	Bepridil
270	5.99169	Carisoprodol
1345	5.99168	Clevidipine
100	5.99167	Oxyphenonium
391	5.99166	Tolnaftate
812	5.99166	Methyldopa
2320	5.99163	Cinoxate
1642	5.99158	Amorolfine
1728	5.99156	Dexketoprofen
659	5.9915	Minaprine
1997	5.99147	Apalutamide
670	5.99145	Orciprenaline
549	5.99141	Mycophenolate mofetil
1781	5.99131	Hydroxyamphetamine
1845	5.99125	N-acetyltyrosine
1987	5.991	Bictegravir
1656	5.99099	Edoxaban
1922	5.99096	Guaiacol
510	5.99092	Mitotane
160	5.99087	Disopyramide
861	5.99083	Guanfacine
1583	5.99079	Formestane
751	5.99074	Etacrynic acid
566	5.9907	Tamsulosin
1288	5.9907	Carbocisteine
719	5.99065	Benzonatate
1833	5.99064	Levmetamfetamine
1065	5.99055	Aripiprazole
1534	5.99052	Chloramphenicol succinate
1221	5.99051	Zuclopenthixol
183	5.99045	Desogestrel
1388	5.99043	Acetylcysteine
1126	5.99043	Cilazapril
1079	5.9903	Ergometrine
788	5.99025	Cycrimine
2120	5.99023	Quinupramine
2197	5.99022	Estradiol acetate
305	5.9902	Lindane
72	5.99018	Carbidopa
93	5.99015	Midodrine
1695	5.99011	Gadoteric acid
388	5.9901	Carteolol
1186	5.99009	Oxprenolol
625	5.99003	Olopatadine
516	5.98999	Latanoprost
519	5.98999	Mecamylamine
950	5.98998	Diazoxide
551	5.98995	Flurazepam
1177	5.98993	Dihydrocodeine
48	5.98993	Valine
255	5.98992	Mexiletine
341	5.9899	Dronabinol
1655	5.98988	Olaparib
2259	5.98988	Methylchloroisothiazolinone
1068	5.98988	Gemfibrozil
418	5.98986	Methoxsalen
1431	5.98985	Oxymetholone
1201	5.98983	Tiaprofenic acid
1307	5.98982	Clioquinol
914	5.98975	Vigabatrin
1039	5.98972	Levobunolol
540	5.98971	Thioridazine
120	5.98965	Oxiconazole
1334	5.98963	Omacetaxine mepesuccinate
2114	5.98956	Apronalide
490	5.98949	Clorazepic acid
2327	5.98948	Ethyl salicylate
293	5.98945	Miglustat
303	5.98944	Carboprost tromethamine
2274	5.98941	Hydrocortisone acetate
2174	5.98934	Noxytiolin
1708	5.98933	Florbetapir (18F)
1211	5.98928	Valganciclovir
216	5.98924	Pyrazinamide
1764	5.98917	Carindacillin
13	5.98917	Ademetionine
1015	5.98917	Fluoxymesterone
1026	5.98915	Estramustine
1671	5.98905	Xanthinol
1972	5.98902	Encorafenib
364	5.98898	Cefotaxime
1726	5.98895	Loxoprofen
1499	5.98893	Difluprednate
1503	5.9889	Halcinonide
473	5.98882	Ethionamide
1189	5.98882	Ursodeoxycholic acid
424	5.9887	Bosentan
310	5.98865	Bendroflumethiazide
979	5.98858	Flavoxate
1881	5.98853	Menthyl salicylate
1030	5.98845	Bromocriptine
1615	5.98843	Floctafenine
396	5.98839	Erlotinib
1416	5.98838	Hexaminolevulinate
786	5.98836	Methantheline
1055	5.98831	Encainide
2037	5.9883	Cantharidin
1419	5.98829	Sitaxentan
240	5.98823	Clozapine
196	5.98819	Codeine
247	5.98816	Mirtazapine
908	5.98816	Fludarabine
1377	5.98806	Apremilast
554	5.98802	Fluorescein
678	5.98801	Ethynodiol diacetate
194	5.98801	Acetaminophen
647	5.98798	Haloprogin
1610	5.98797	Fusafungine
2096	5.98797	Fluciclovine (18F)
403	5.98796	Ciprofloxacin
2290	5.98796	Prednisolone tebutate
981	5.98794	Cefprozil
385	5.98793	Albendazole
2084	5.98793	Parthenolide
1408	5.9879	Asenapine
766	5.98788	Almotriptan
1691	5.98787	Medrogestone
777	5.98784	Metacycline
1539	5.9878	Antazoline
1379	5.98774	Obeticholic acid
78	5.98763	Fluconazole
1588	5.98761	Pomalidomide
99	5.98757	Moxifloxacin
2234	5.98757	Phenylethyl resorcinol
121	5.98756	Alclometasone
62	5.98748	Flunisolide
26	5.98742	Tyrosine
816	5.98737	Azelastine
149	5.98727	Ropinirole
2221	5.98718	Imidurea
1454	5.98717	Xylometazoline
1243	5.98709	Thymol
2065	5.98708	Benserazide
1222	5.98705	Isopropamide
1692	5.987	Brexpiprazole
732	5.98697	Quinapril
2029	5.98692	Edaravone
1980	5.98691	Rifamycin
193	5.98688	Zolmitriptan
636	5.98685	Nalidixic acid
514	5.98679	Pentazocine
1223	5.98678	Pargyline
716	5.98676	Tacrolimus
1360	5.98667	Pretomanid
522	5.98666	Metaxalone
610	5.98666	Tranylcypromine
1521	5.98665	Pralatrexate
873	5.98655	Ethinamate
1183	5.98654	Dextroamphetamine
91	5.9865	Trospium
2223	5.98649	Bisphenol A diglycidyl ether
548	5.98644	Fludrocortisone
695	5.98637	Oxazepam
1535	5.98635	Flavone
664	5.98634	Biperiden
1686	5.9863	Stiripentol
1038	5.9863	Dezocine
651	5.98627	Tolazoline
1412	5.98625	Nalmefene
654	5.98625	Fenoldopam
427	5.9862	Benzthiazide
375	5.98618	Levallorphan
66	5.98615	Nicotine
191	5.9861	Valproic acid
1529	5.98609	Tiopronin
984	5.98608	Sertaconazole
1538	5.98604	Salicylamide
330	5.98603	Prazosin
2284	5.98601	Tedizolid
165	5.986	Venlafaxine
2040	5.98599	Temocillin
1086	5.98598	Decitabine
497	5.98598	Prednisone
346	5.98597	Chlordiazepoxide
2023	5.98595	Sultamicillin
707	5.9859	Levorphanol
1839	5.98585	Resorcinol
1953	5.98582	Dehydrocholic acid
460	5.9858	Ulobetasol
1107	5.98577	Rolitetracycline
371	5.98576	Tolmetin
801	5.98568	Hydrocodone
2218	5.98565	Benzoin
1571	5.98559	Perampanel
2291	5.98553	Diloxanide furoate
2176	5.98553	Artemotil
111	5.98551	Pregabalin
745	5.9855	Rimexolone
2250	5.9855	Cinnamyl alcohol
2151	5.98534	Bendazac
1250	5.98534	Resveratrol
923	5.98532	Deserpidine
299	5.9853	Zolpidem
1128	5.98522	Spirapril
713	5.98517	Diflunisal
2108	5.98514	Troleandomycin
890	5.98514	Benzylpenicillin
1158	5.98513	Ceftibuten
1658	5.98513	Lenvatinib
1749	5.98507	Choline C 11
850	5.98506	Tioconazole
1974	5.98505	Lasmiditan
1326	5.985	Mepenzolate
242	5.98495	Grepafloxacin
77	5.98492	Betaxolol
1135	5.98489	Mephentermine
573	5.98484	Apomorphine
373	5.98483	Haloperidol
617	5.98483	Tetracycline
653	5.98479	Tazarotene
712	5.9847	Prednisolone
944	5.98469	Papaverine
763	5.98469	Amantadine
175	5.98465	Ropivacaine
1743	5.98464	Phenylacetic acid
501	5.98464	Butoconazole
209	5.98463	Ipratropium
1947	5.98461	Normethadone
1473	5.98453	Propylhexedrine
561	5.9845	Eplerenone
104	5.98442	Diflorasone
834	5.98435	Exemestane
1896	5.98435	Polydatin
472	5.98434	Chloroquine
1322	5.98433	Cyproterone acetate
2041	5.98432	Diaminopropanol tetraacetic acid
1275	5.98425	Benzoic acid
63	5.98424	Baclofen
400	5.98408	Chlormerodrin
2015	5.98404	Tecovirimat
1370	5.98402	Histamine
718	5.98399	Ritodrine
1580	5.98397	Enzalutamide
1817	5.98393	Octinoxate
21	5.98392	Ornithine
1271	5.98391	Deoxycholic acid
1320	5.98387	Clofedanol
1265	5.98386	Phenol
2316	5.98386	Upadacitinib
633	5.98385	Oxcarbazepine
2280	5.98384	Hydrocortisone succinate
87	5.98384	Pyrimethamine
	5.98381	Sesaminol
2061	5.9838	Protionamide
1156	5.9838	Ciclesonide
1563	5.98378	Gabapentin enacarbil
1670	5.98375	Tixocortol
113	5.98373	Methyclothiazide
935	5.98372	Arbutamine
1516	5.98372	Nonoxynol-9
721	5.98367	Suprofen
839	5.98359	Gabapentin
603	5.98354	Modafinil
779	5.98353	Mesoridazine
1567	5.98351	Ruxolitinib
2242	5.98349	alpha-Amyl cinnamaldehyde
835	5.98346	Oxaprozin
317	5.98344	Betamethasone
1923	5.98341	Selexipag
1090	5.98335	Paliperidone
857	5.98335	Balsalazide
1669	5.98333	Pinaverium
2248	5.98333	Cinnamaldehyde
1212	5.9833	Hydroxychloroquine
89	5.98329	Azithromycin
2153	5.98328	Cyclopenthiazide
382	5.98324	Dextromethorphan
1739	5.98324	Gimeracil
550	5.98323	Cephaloglycin
168	5.98322	Atomoxetine
643	5.98318	Gadopentetic acid
1823	5.98317	Mequinol
913	5.98316	Tegaserod
1556	5.98313	Pitavastatin
1078	5.98313	Gliquidone
368	5.9831	Oxycodone
426	5.9831	Doxapram
1696	5.98303	Iothalamic acid
1576	5.98294	Mirabegron
1800	5.98292	Iocetamic acid
1397	5.98285	Rufinamide
637	5.98283	Phenelzine
1551	5.98282	Ioflupane I-123
60	5.98276	Ramipril
1493	5.98276	Besifloxacin
1403	5.98267	Prasugrel
1672	5.98263	Chlortetracycline
1813	5.98259	Acrivastine
571	5.98255	Flurbiprofen
273	5.98254	Sorafenib
381	5.98254	Aminocaproic acid
893	5.98251	Echothiophate
1308	5.98251	Dantron
495	5.98249	Dexmedetomidine
2293	5.98248	Methylprednisolone aceponate
1476	5.9824	Stanozolol
2047	5.98224	Steviolbioside
493	5.98222	Clofarabine
1225	5.98212	Etoricoxib
711	5.9821	Penicillamine
738	5.98209	Mechlorethamine
1967	5.98201	Naldemedine
1092	5.98199	Varenicline
1395	5.98198	Pixantrone
458	5.98196	Amiloride
986	5.98192	Gemifloxacin
2010	5.9819	Diacerein
771	5.98188	Ceforanide
228	5.98187	Megestrol acetate
1466	5.98185	Levonordefrin
2070	5.98184	Secnidazole
343	5.98184	Fluoxetine
1986	5.98179	Niraparib
138	5.98174	Clotrimazole
641	5.98173	Acyclovir
2222	5.98168	Betiatide
599	5.98167	Hydrocortisone
453	5.98164	Lisuride
756	5.98164	Quinidine
1013	5.98156	Naloxone
1532	5.98153	Unoprostone
2235	5.9815	p-Phenylenediamine
1469	5.98147	Methyltestosterone
1124	5.98146	Pipecuronium
1011	5.98143	Ifosfamide
529	5.98141	Epinephrine
1904	5.98138	DL-Methylephedrine
532	5.98137	Cefixime
565	5.98136	Delavirdine
275	5.98128	Griseofulvin
825	5.98123	Physostigmine
49	5.9812	Vitamin A
1155	5.98119	Tiotropium
135	5.98116	Doxycycline
699	5.98116	Flurandrenolide
284	5.98115	Mupirocin
1230	5.98114	Prasterone
1498	5.98109	Desoxycorticosterone acetate
642	5.98107	Naproxen
1051	5.98103	Budesonide
564	5.98097	Naltrexone
1362	5.98085	Cobimetinib
1375	5.98083	Brivaracetam
1906	5.98081	Diethyltoluamide
15	5.98081	Phenylalanine
1883	5.9808	Amiloxate
1492	5.98076	Benzyl alcohol
1218	5.98071	Pheniramine
96	5.98069	Citalopram
900	5.98066	Isoprenaline
323	5.98059	Dipivefrin
583	5.98059	Imiquimod
753	5.98055	Bimatoprost
794	5.98051	Mezlocillin
171	5.98046	Etomidate
267	5.98045	Profenamine
133	5.98043	Phenytoin
2039	5.98038	Rucaparib
257	5.98038	Amlodipine
830	5.98038	Glycopyrronium
73	5.98033	Phentermine
222	5.98029	Aminohippuric acid
1795	5.9802	Norgestrel
614	5.98004	Hexachlorophene
369	5.98	Phenindione
1879	5.97998	Pantethine
1706	5.97991	Uridine triacetate
543	5.97985	Warfarin
1340	5.97983	Milnacipran
454	5.9798	Doxazosin
667	5.97979	Fentanyl
1147	5.97977	Colchicine
462	5.97976	Labetalol
1146	5.97976	Bezafibrate
697	5.97959	Nalbuphine
635	5.97959	Roxithromycin
58	5.97958	Fluvoxamine
1357	5.97958	Indacaterol
1488	5.97951	Tetryzoline
2314	5.97945	Voxelotor
1418	5.97944	Udenafil
1421	5.97941	Levocetirizine
1297	5.97939	Estriol
1661	5.97939	Idebenone
1131	5.97937	Mestranol
797	5.97937	Isoniazid
1753	5.97935	Molsidomine
740	5.97934	Dienestrol
1577	5.97933	Tofacitinib
2287	5.9793	Loteprednol
339	5.97926	Quinine
386	5.97921	Trandolapril
840	5.9792	Doxorubicin
483	5.97912	Oxandrolone
1525	5.97911	Raltegravir
1344	5.9791	Ceftobiprole
1509	5.97909	Mafenide
681	5.97905	Natamycin
730	5.97904	Emtricitabine
1891	5.979	Hexylresorcinol
2014	5.97896	Alpelisib
1979	5.97895	Clobetasol
582	5.97888	Methoxamine
449	5.97887	Enalapril
995	5.97883	Ofloxacin
517	5.97882	Estrone
640	5.97879	Mefenamic acid
128	5.97875	Methysergide
476	5.97872	Bisoprolol
2159	5.97868	Benorilate
1101	5.97865	Pirbuterol
1159	5.97854	Cefpodoxime
285	5.97853	Carbamoylcholine
575	5.97852	Nedocromil
202	5.97849	Fluorometholone
145	5.97844	Metoprolol
1544	5.97841	Lurasidone
2296	5.97841	Dexamethasone acetate
1386	5.97838	Mianserin
931	5.97835	Rosuvastatin
646	5.97834	Tripelennamine
177	5.97832	Dapiprazole
1903	5.9783	Epicriptine
1709	5.9783	Flutemetamol (18F)
621	5.97829	Methimazole
1005	5.97828	Escitalopram
2256	5.97824	Zinc Dibutyldithiocarbamate
1589	5.97824	Trametinib
1804	5.97822	Protirelin
39	5.97817	Tryptophan
1632	5.9781	Efinaconazole
266	5.97808	Sulpiride
663	5.97805	Tropicamide
531	5.97805	Pirenzepine
568	5.97805	Lamivudine
2002	5.97804	Lemborexant
289	5.97803	Ampicillin
1593	5.97801	Levomilnacipran
1219	5.97799	Pipotiazine
1777	5.97798	Metrizoic acid
1165	5.9779	Ajmaline
823	5.97789	Cyclopentolate
1828	5.97788	Iobenguane sulfate I-123
2109	5.97788	Guanoxan
377	5.97787	Triflupromazine
161	5.97786	Lidocaine
2264	5.97786	Morpholinylmercaptobenzothiazole
952	5.97785	Phenacemide
1956	5.97782	Opicapone
1245	5.97781	Vorinostat
131	5.97776	Dapsone
412	5.97771	Desoximetasone
1491	5.9777	Bendamustine
1242	5.97769	Aminobenzoic acid
1741	5.97767	Strontium ranelate
294	5.97764	Promazine
2099	5.97761	Esculin
1723	5.9776	Moxisylyte
929	5.97759	Oxamniquine
1793	5.97759	Meprednisone
1441	5.97756	Apixaban
344	5.97756	Hexylcaine
1254	5.97754	Piretanide
748	5.97754	Remifentanil
2135	5.97752	Benziodarone
1717	5.97746	Technetium Tc-99m sestamibi
1433	5.97745	Etravirine
1172	5.9774	Phenazopyridine
671	5.97739	Rosoxacin
1850	5.97732	Chloroxylenol
491	5.97731	Guanabenz
831	5.97731	Cytarabine
1023	5.9773	Acebutolol
1618	5.97729	Ethoheptazine
2145	5.97725	Pheneticillin
2187	5.97724	Amylmetacresol
1786	5.97721	Propyliodone
312	5.97721	Ceftazidime
879	5.97718	Fenofibrate
314	5.97716	Trimethoprim
589	5.97711	Nateglinide
338	5.9771	Enoxacin
1406	5.97704	Tolvaptan
841	5.97702	Frovatriptan
271	5.97701	Progesterone
76	5.97701	Vidarabine
1954	5.97697	Laropiprant
2143	5.97692	Chlorquinaldol
1867	5.97688	Anthralin
1022	5.9768	Oxymorphone
799	5.97676	Rizatriptan
1310	5.97674	Nialamide
895	5.97671	Norfloxacin
1060	5.97671	Metoclopramide
1073	5.97671	Alimemazine
1939	5.97665	Etafedrine
1400	5.97661	Tapentadol
1513	5.97655	Methylnaltrexone
148	5.97654	Cefmenoxime
176	5.9765	Bupivacaine
1409	5.97645	Vernakalant
1962	5.97645	Pitolisant
1863	5.97645	Selenomethionine
440	5.97643	Clonidine
1489	5.97643	Alcaftadine
2224	5.97639	Butylparaben
1194	5.97638	Solifenacin
2307	5.97638	Cefamandole nafate
84	5.97637	Succinylcholine
1600	5.97637	Isoxsuprine
2062	5.97636	Perazine
1414	5.97633	Eflornithine
358	5.97633	Pefloxacin
1432	5.97628	Armodafinil
639	5.97621	Estradiol
866	5.97617	Felodipine
1730	5.97615	Bisoxatin
897	5.97613	Azlocillin
340	5.97611	Tenoxicam
464	5.9761	Monobenzone
1233	5.97609	Dalfopristin
349	5.97604	Rimantadine
1252	5.97601	Pregnenolone
2169	5.97601	Xamoterol
556	5.976	Furosemide
1514	5.97597	Nepafenac
2275	5.97595	Hydrocortisone butyrate
1162	5.97593	Testosterone propionate
607	5.9759	Etodolac
1909	5.97585	Ethyl ferulate
1733	5.97584	Lacidipine
2035	5.97581	Doravirine
1132	5.97579	Penbutolol
1439	5.97573	Midostaurin
2042	5.97571	Betrixaban
1268	5.97567	Oxyphenbutazone
1660	5.97564	Olodaterol
272	5.97561	Phenylpropanolamine
2079	5.9756	Methylprednisone
508	5.9756	Nystatin
108	5.97558	Lovastatin
1526	5.97552	Phenylbutyric acid
1184	5.97552	Metamfetamine
941	5.97546	Miconazole
263	5.97544	Phenylephrine
300	5.97539	Famciclovir
1478	5.97534	Lornoxicam
806	5.97533	Mepivacaine
2117	5.97524	Flosequinan
288	5.97523	Acetohexamide
103	5.97518	Glimepiride
626	5.97515	Hydrocortamate
966	5.97513	Carvedilol
1737	5.97513	Moxonidine
947	5.97511	Trimethaphan
229	5.9751	Tioguanine
1936	5.97506	Pipradrol
1700	5.97505	Technetium Tc-99m mebrofenin
268	5.97504	Nimodipine
31	5.97499	Riboflavin
1690	5.97499	Dienogest
1136	5.97497	Procaterol
1052	5.97495	Quetiapine
1104	5.97495	Practolol
1185	5.97491	Phendimetrazine
254	5.97489	Dydrogesterone
122	5.97487	Butalbital
1504	5.9748	Hexocyclium
75	5.9748	Tramadol
1074	5.97479	Isocarboxazid
749	5.97477	Didanosine
1220	5.97476	Thiothixene
2033	5.97476	Nefopam
1569	5.97474	Vemurafenib
789	5.97473	Zalcitabine
824	5.97473	Ramelteon
943	5.97466	Cefuroxime
1830	5.97466	Dexchlorpheniramine maleate
928	5.97463	Fluvastatin
170	5.97463	Chlorambucil
2103	5.97463	Terpin hydrate
1050	5.97451	Ketamine
1746	5.97451	Artesunate
1363	5.97448	Methsuximide
685	5.97445	Phenmetrazine
1323	5.97444	Debrisoquine
1426	5.97443	Saxagliptin
1209	5.97442	Periciazine
1876	5.97441	Oftasceine
88	5.97435	Reserpine
1673	5.97434	Podophyllin
152	5.97432	Betazole
649	5.9743	Sulfasalazine
1912	5.97429	Methscopolamine
474	5.97428	Metaraminol
727	5.97425	Eprosartan
1989	5.97425	Baricitinib
1630	5.97424	Empagliflozin
818	5.97423	Edetic acid
2140	5.97421	Bumadizone
459	5.97418	Oxytetracycline
423	5.97411	Zanamivir
1612	5.9741	Dimetotiazine
1683	5.97404	Diiodohydroxyquinoline
319	5.97404	Epirubicin
1255	5.974	Oxitriptan
2252	5.974	Isoeugenol
1991	5.974	Ertugliflozin
2244	5.974	Propylparaben
702	5.97398	Methylphenobarbital
1650	5.97395	Vortioxetine
1948	5.97394	Oxilofrine
1127	5.97389	Quinidine barbiturate
1204	5.97384	Meticillin
946	5.97382	Nifedipine
705	5.9738	Pseudoephedrine
1018	5.9738	Ciclopirox
973	5.97378	Amifostine
1637	5.97377	Naloxegol
757	5.97374	Zonisamide
2113	5.97372	Medifoxamine
1485	5.97365	Glycine betaine
123	5.97364	Cladribine
1718	5.97354	Technetium Tc-99m disofenin
1339	5.97352	Bepotastine
804	5.97347	Methylprednisolone
136	5.97346	Diethylstilbestrol
447	5.97344	Voriconazole
1006	5.97344	Cyclizine
1668	5.97343	Trimebutine
2212	5.97334	Baloxavir marboxil
970	5.97328	Cefadroxil
1114	5.97326	Quinethazone
537	5.97324	Benzyl benzoate
18	5.97323	L-Lysine
	5.9732	Perillyl alcohol
187	5.97317	Ibutilide
584	5.97311	Homatropine methylbromide
189	5.9731	Chlorthalidone
1336	5.97309	Lorcaserin
1393	5.97309	Noscapine
143	5.97299	Carmustine
2326	5.97298	Prednisolone acetate
1207	5.97286	Tazobactam
1399	5.97286	Alogliptin
1098	5.97285	Lumiracoxib
184	5.97281	Mitomycin
576	5.97279	Norethisterone
329	5.97275	Cefalotin
1301	5.97273	Hesperidin
1463	5.97271	Iobenguane
605	5.97262	Scopolamine
759	5.97261	Tinidazole
1835	5.97258	Phenyl salicylate
205	5.97247	Hydromorphone
1653	5.97246	Tasimelteon
181	5.97245	Tranexamic acid
505	5.97245	Mebendazole
244	5.97244	Levonorgestrel
307	5.97242	Prochlorperazine
868	5.97241	Amlexanox
679	5.97235	Enprofylline
1329	5.97233	Celiprolol
102	5.97231	Isoetharine
2179	5.97228	Dimazole
1652	5.97221	Tibolone
1008	5.9722	Chlormezanone
1007	5.97217	Idarubicin
1460	5.97216	Dexmethylphenidate
2278	5.97216	Hydrocortisone probutate
1527	5.97213	Sulconazole
475	5.97213	Butorphanol
85	5.97212	Sildenafil
1337	5.97211	Vildagliptin
844	5.97209	Salbutamol
954	5.97208	Proflavine
792	5.97197	Phenprocoumon
821	5.97192	Ethinylestradiol
1617	5.97191	Etidocaine
1725	5.97187	Piracetam
1327	5.97182	Tetrabenazine
335	5.97182	Methscopolamine bromide
1256	5.97177	Lauric acid
112	5.97175	Temazepam
2263	5.97171	2,2'-Dibenzothiazyl disulfide
527	5.9717	Nilutamide
813	5.97169	Alosetron
1016	5.97167	Pergolide
1208	5.97164	Ticarcillin
2034	5.97163	P-nitrobiphenyl
1142	5.9716	Cortisone acetate
480	5.97158	Demeclocycline
2093	5.97156	Levosalbutamol
1885	5.97148	Enzacamene
2116	5.97145	Dibenzepin
1457	5.97143	Betahistine
736	5.97141	Pemirolast
1216	5.9714	Molindone
1106	5.9713	Sulfadoxine
874	5.97128	Probenecid
1154	5.97128	Clenbuterol
1724	5.97128	Pholcodine
370	5.97123	Flutamide
1239	5.97118	Flufenamic acid
1228	5.97115	Roflumilast
1548	5.97113	Ivacaftor
484	5.97112	Nicardipine
1481	5.97108	Ambroxol
998	5.97108	Procarbazine
661	5.97101	Proparacaine
282	5.97098	Loxapine
1843	5.97085	Meradimate
71	5.97084	Ethchlorvynol
119	5.9708	Nevirapine
2154	5.97073	Mephenesin
496	5.97072	Sulfacetamide
1831	5.97065	Sodium glycerophosphate
1206	5.9706	Pivmecillinam
1443	5.97059	Peramivir
623	5.97056	Metyrosine
1517	5.97055	Phenyl aminosalicylate
940	5.97054	Trilostane
888	5.9705	Ibuprofen
969	5.97049	Cefapirin
684	5.97048	Diazepam
2028	5.97047	Deutetrabenazine
1044	5.97046	Estazolam
2265	5.97044	Disperse Blue 106
1968	5.97042	Tropisetron
655	5.97041	Halazepam
311	5.97039	Allopurinol
2123	5.97035	Proxibarbal
618	5.97023	Meropenem
739	5.97022	Granisetron
580	5.9702	Procaine
993	5.97019	Terazosin
1864	5.97018	Butamben
968	5.97017	Sulfinpyrazone
2251	5.97016	Hydroxycitronellal
80	5.97015	Oseltamivir
1311	5.97012	Nomifensine
1338	5.97008	Enoximone
827	5.97008	Formoterol
1191	5.97005	Prazepam
1306	5.97005	Bithionol
1169	5.97005	Antipyrine
1787	5.97005	Norethynodrel
924	5.96998	Pentolinium
939	5.96995	Methyprylon
2294	5.96993	Methylprednisolone hemisuccinate
862	5.9699	Bethanechol
164	5.96986	Acarbose
956	5.96986	Anisindione
2064	5.96985	Gaxilose
1199	5.96975	Imipenem
2121	5.96972	Pramiracetam
644	5.96968	Perindopril
2125	5.96965	Etofamide
544	5.96965	Midazolam
1479	5.96964	Sulfaphenazole
854	5.96962	Metyrapone
401	5.9696	Cefdinir
437	5.96957	Atropine
1651	5.96956	Trimetazidine
2325	5.96951	Colchiceine
124	5.96948	Ranolazine
157	5.96947	Theophylline
206	5.96945	Indomethacin
853	5.96942	Edrophonium
542	5.96942	Amphotericin B
98	5.96941	Bethanidine
502	5.96939	Adenosine
277	5.96932	Eszopiclone
1666	5.96918	Eugenol
741	5.96914	Sulfapyridine
1667	5.96904	Amylocaine
1435	5.96903	Prucalopride
429	5.96901	Carbamazepine
513	5.969	Dyphylline
894	5.96896	Praziquantel
2241	5.96893	Dipentamethylenethiuram disulfide
498	5.96892	Clofibrate
41	5.96889	Thiamine
676	5.96889	Carprofen
809	5.96884	Apraclonidine
2157	5.96883	Methoxyphenamine
372	5.9688	Cimetidine
904	5.96879	Clonazepam
783	5.9687	Diethylpropion
57	5.96866	Pravastatin
115	5.96863	Reboxetine
750	5.96861	Methdilazine
872	5.96859	Topotecan
1046	5.96856	Anastrozole
714	5.96855	Vardenafil
2161	5.96851	Cefpirome
451	5.96849	Diclofenac
847	5.96848	Ganciclovir
1568	5.96848	Teriflunomide
1596	5.96842	Macitentan
1647	5.96842	Ciprofibrate
2219	5.96841	Acetyl sulfisoxazole
905	5.9683	Promethazine
2128	5.96827	Hexobendine
1946	5.96823	Hydroxyethyl cellulose
1601	5.96819	Isoxicam
660	5.96816	Pentoxifylline
645	5.96811	Uracil mustard
419	5.9681	Piroxicam
1423	5.9681	Amisulpride
1915	5.9681	Dipyrithione
1783	5.96807	Sulfabenzamide
704	5.96805	Dacarbazine
2181	5.96797	Lormetazepam
1109	5.96797	Oxtriphylline
903	5.96794	Glipizide
962	5.96792	Proguanil
1990	5.96787	Esketamine
846	5.96778	Cromoglicic acid
615	5.96773	Dolasetron
1620	5.96772	Articaine
570	5.96771	Diethylcarbamazine
951	5.96771	Gliclazide
523	5.96767	Verapamil
1032	5.96764	Levetiracetam
680	5.96764	Levomenthol
1369	5.96762	Dexlansoprazole
327	5.96759	Meperidine
1152	5.96754	Methotrimeprazine
675	5.96751	Tadalafil
207	5.96751	Ethambutol
859	5.96746	Glyburide
2311	5.96746	Cycloguanil
[truncated: 231 more rows]
