# Supplementary material for: A chemoproteoinformatics approach demonstrates that aspirin increases sensitivity to MEK inhibition by directly binding to RPS5
Source: PNAS Nexus. 2022 May 16;1(2):pgac059. doi: 10.1093/pnasnexus/pgac059 (PMC9802315; doi:10.1093/pnasnexus/pgac059)
Supplement: pgac059_Supplemental_Files [file pgac059_supplemental_files.zip › PNASNEXUS-PNASNEXUS-2021-00178-s02.xlsx]

## Sheet: DrugBank_Prestwick_Lipinski
index	rf_score	DrugBank_Prestwick Chemical Library®_Lipinski's RO5 (765 drugs)
1680	6.47973	Coenzyme M
2177	6.46531	Anethole trithione
1248	6.22482	Nicotinamide
208	6.21533	Metformin
274	6.16652	Zoledronic acid
1799	6.15303	Isosorbide
481	6.137	Imatinib
2139	6.13667	Meticrane
720	6.13551	Dorzolamide
1284	6.11728	Dequalinium
791	6.1093	Acetylsalicylic acid
235	6.10396	Mefloquine
1570	6.10056	Linagliptin
19	6.09624	Ascorbic acid
569	6.09204	Ibandronate
851	6.09058	Busulfan
674	6.08897	Acetazolamide
1579	6.0883	Aclidinium
1042	6.08658	Fomepizole
297	6.08002	Methocarbamol
735	6.07347	Risedronic acid
1447	6.07238	Dalfampridine
362	6.07197	Miglitol
153	6.06546	Topiramate
1942	6.0591	Thimerosal
1731	6.05506	Nicorandil
155	6.05411	Olmesartan
455	6.05085	Fluocinolone acetonide
932	6.05028	Flucytosine
672	6.04834	Propofol
731	6.04715	Chlorothiazide
2054	6.04491	Mizolastine
1719	6.04473	Dosulepin
627	6.04318	Alprostadil
1978	6.043	Benfotiamine
1413	6.04162	Avanafil
596	6.04093	Pentamidine
448	6.04068	Levocarnitine
774	6.04052	Famotidine
114	6.03964	Aminosalicylic acid
154	6.03802	Cefmetazole
1062	6.03761	Levodopa
673	6.03714	Acetazolamide
2142	6.03712	Pimethixene
2058	6.03711	Mebeverine
1663	6.0369	Ivabradine
852	6.03636	Ketoprofen
2164	6.03578	Diphemanil
1383	6.03419	Sertindole
886	6.03267	Fluocinonide
1224	6.03166	Lincomycin
511	6.03114	Stavudine
320	6.03111	Chloramphenicol
724	6.03088	Loteprednol etabonate
1358	6.03043	Erdosteine
130	6.0294	Idoxuridine
213	6.02845	Nitrofural
1624	6.02802	Bisacodyl
996	6.0279	Cilostazol
1465	6.02783	Isometheptene
1072	6.02753	Decamethonium
127	6.02717	Ziprasidone
1402	6.02656	Silodosin
1952	6.02594	Gestrinone
1665	6.02525	Tetracaine
581	6.02514	Lisinopril
875	6.0251	Mercaptopurine
367	6.02497	Darifenacin
521	6.02464	Acamprosate
772	6.02438	Cyclobenzaprine
1470	6.02368	Naphazoline
980	6.02366	Nefazodone
315	6.02352	Gemcitabine
420	6.02345	Lamotrigine
1641	6.02306	Acipimox
882	6.02196	Memantine
726	6.02154	Flupentixol
768	6.02086	Ketotifen
1024	6.02075	Brinzolamide
406	6.02044	Nortriptyline
1014	6.02034	Domperidone
1203	6.02023	Bacampicillin
898	6.02	Oxybutynin
295	6.01995	Spironolactone
1367	6.01992	Vandetanib
725	6.01985	Guaifenesin
69	6.01961	Esmolol
1766	6.01946	Sulbactam
1084	6.01928	Desonide
974	6.01897	Diclofenamide
51	6.01888	Pyridoxine
1048	6.01861	Dantrolene
1515	6.01813	Niclosamide
694	6.01804	Dobutamine
559	6.01789	Nitrofurantoin
1448	6.01765	Safinamide
948	6.01759	Atovaquone
308	6.01758	Cyproheptadine
2105	6.0169	Alclofenac
1852	6.0164	Benzethonium
1033	6.01619	Nadolol
776	6.01612	Misoprostol
975	6.01594	Diclofenamide
218	6.01593	Cetirizine
780	6.01571	Maprotiline
754	6.01527	Tiagabine
1153	6.01523	Danazol
1886	6.01488	Dioxybenzone
691	6.01475	Loperamide
977	6.01422	Diphenylpyraline
2050	6.01387	Lynestrenol
1115	6.01321	Cefamandole
1480	6.0131	Aceclofenac
1120	6.01274	Cefoxitin
696	6.01273	Donepezil
221	6.01259	Protriptyline
140	6.0124	Sulfanilamide
2170	6.01221	Acemetacin
1003	6.0118	Orphenadrine
1524	6.0117	Pyrvinium
507	6.01156	Dyclonine
230	6.01118	Methylergometrine
438	6.01097	Fenoprofen
842	6.01076	Hydrochlorothiazide
849	6.01074	Letrozole
2111	6.01069	Oxolamine
677	6.01045	Disulfiram
397	6.01043	Cyclophosphamide
365	6.01012	Entacapone
1012	6.00963	Propafenone
384	6.0091	Anisotropine methylbromide
628	6.00908	Clidinium
1616	6.00904	Fenbufen
829	6.00858	Dimenhydrinate
811	6.00798	Desloratadine
1058	6.00792	Diphenidol
1816	6.00769	Avobenzone
1508	6.00768	Lodoxamide
1732	6.00737	Zotepine
760	6.00695	Repaglinide
1779	6.00673	Piperonyl butoxide
482	6.00665	Triamcinolone
682	6.00656	Cinoxacin
631	6.00643	Hydroflumethiazide
592	6.00641	Risperidone
1471	6.00622	Nilvadipine
2127	6.00612	Aceclidine
200	6.00568	Floxuridine
706	6.00567	Temozolomide
967	6.00562	Levofloxacin
1025	6.00547	Flecainide
817	6.00476	Ezetimibe
477	6.00474	Amodiaquine
2073	6.00453	Benperidol
361	6.00451	Buspirone
1070	6.00448	Chloroxine
891	6.0044	Nitrendipine
574	6.00439	Paroxetine
301	6.00414	Triprolidine
837	6.00387	Azathioprine
224	6.00333	Trimethadione
1607	6.00315	Ifenprodil
1774	6.0028	Propoxycaine
1385	6.00246	Sulfathiazole
86	6.0021	Dofetilide
260	6.00209	Triamterene
1332	6.00206	Nebivolol
1069	6.00202	Clomipramine
1021	6.00198	Dexfenfluramine
805	6.00197	Pindolol
638	6.00193	Propantheline
485	6.00172	Fluphenazine
441	6.00154	Sulfamethizole
686	6.00141	Trifluoperazine
856	6.00134	Clobetasol propionate
959	6.00082	Bicalutamide
578	6.00075	Azatadine
692	6.00064	Clocortolone
1313	6.00051	Phenolphthalein
324	6.0005	Droperidol
1958	6.00041	Nomegestrol
982	6.0004	Desipramine
764	6.00038	Metronidazole
920	6.00024	Benzocaine
422	6.00003	Hydroxyzine
469	6	Sulindac
1312	5.99993	Oxeladin
489	5.99945	Niacin
1027	5.99941	Captopril
201	5.9994	Tolcapone
328	5.99939	Loratadine
195	5.99934	Gefitinib
178	5.99883	Penciclovir
807	5.99847	Zaleplon
1303	5.99842	Nimesulide
503	5.99834	Simvastatin
665	5.99796	Ribavirin
1389	5.99795	Nylidrin
1543	5.99792	Triflusal
822	5.9979	Lomefloxacin
934	5.9979	Capecitabine
901	5.99778	Melatonin
468	5.99777	Cisapride
860	5.99771	Minocycline
585	5.99769	Trimipramine
563	5.99761	Methazolamide
2147	5.99753	Bufexamac
1160	5.99738	Acenocoumarol
97	5.99725	Eletriptan
832	5.99721	Dopamine
1100	5.99707	Fenoterol
258	5.99695	Tacrine
223	5.99691	Alfuzosin
938	5.99691	Levocabastine
602	5.99685	Zileuton
233	5.99683	Chlorzoxazone
1599	5.99676	Chlorcyclizine
2225	5.99675	Cianidanol
591	5.9967	Pralidoxime
632	5.9965	Tirofiban
1664	5.99634	Benzydamine
558	5.99621	Tizanidine
253	5.99609	Palonosetron
90	5.99605	Ticlopidine
408	5.9956	Benazepril
334	5.99546	Nabumetone
802	5.99518	Norgestimate
306	5.99517	Trifluridine
1096	5.99504	Nelarabine
1808	5.99499	Enalaprilat
252	5.99489	Trihexyphenidyl
232	5.99478	Aztreonam
331	5.99477	Imipramine
1094	5.99471	Hydralazine
525	5.99455	Flumethasone
773	5.99452	Phenoxybenzamine
443	5.99449	Carbenicillin
390	5.99442	Metolazone
1844	5.99438	Allantoin
784	5.99428	Salmeterol
1167	5.99428	Oxybenzone
752	5.9942	Ondansetron
1721	5.99409	Viloxazine
450	5.99398	Nizatidine
353	5.99387	Celecoxib
864	5.99385	Trichlormethiazide
1720	5.99382	Dasabuvir
262	5.99373	Procyclidine
880	5.99366	Thalidomide
1468	5.99364	Methacholine
2152	5.99364	Metergoline
883	5.99355	Gatifloxacin
163	5.99352	Clemastine
337	5.99348	Ketorolac
172	5.9934	Raltitrexed
399	5.9933	Rofecoxib
972	5.99319	Doxepin
1621	5.99315	Canrenoic acid
767	5.99304	Spectinomycin
348	5.99303	Chlorpromazine
2122	5.99297	Phthalylsulfathiazole
249	5.99288	Thiethylperazine
457	5.99282	Ethosuximide
1999	5.99275	Deflazacort
1552	5.99272	Deferiprone
134	5.99259	Medrysone
411	5.99253	Pyridostigmine
2288	5.99251	Oxyphenisatin acetate
553	5.99244	Phentolamine
887	5.99243	Abacavir
658	5.99243	Dicyclomine
762	5.99237	Phenformin
1321	5.99236	Cyclandelate
795	5.99219	Felbamate
703	5.99218	Perphenazine
1037	5.99208	Sparfloxacin
1738	5.99203	Tegafur
598	5.992	Riluzole
518	5.99196	Trazodone
1405	5.99188	Doripenem
270	5.99169	Carisoprodol
1345	5.99168	Clevidipine
659	5.9915	Minaprine
1922	5.99096	Guaiacol
160	5.99087	Disopyramide
861	5.99083	Guanfacine
1583	5.99079	Formestane
1065	5.99055	Aripiprazole
1221	5.99051	Zuclopenthixol
1388	5.99043	Acetylcysteine
72	5.99018	Carbidopa
93	5.99015	Midodrine
388	5.9901	Carteolol
1186	5.99009	Oxprenolol
625	5.99003	Olopatadine
516	5.98999	Latanoprost
519	5.98999	Mecamylamine
950	5.98998	Diazoxide
255	5.98992	Mexiletine
1068	5.98988	Gemfibrozil
1431	5.98985	Oxymetholone
1201	5.98983	Tiaprofenic acid
1307	5.98982	Clioquinol
914	5.98975	Vigabatrin
1211	5.98928	Valganciclovir
216	5.98924	Pyrazinamide
364	5.98898	Cefotaxime
1726	5.98895	Loxoprofen
1503	5.9889	Halcinonide
473	5.98882	Ethionamide
310	5.98865	Bendroflumethiazide
979	5.98858	Flavoxate
396	5.98839	Erlotinib
786	5.98836	Methantheline
240	5.98823	Clozapine
247	5.98816	Mirtazapine
908	5.98816	Fludarabine
678	5.98801	Ethynodiol diacetate
194	5.98801	Acetaminophen
647	5.98798	Haloprogin
403	5.98796	Ciprofloxacin
981	5.98794	Cefprozil
385	5.98793	Albendazole
1408	5.9879	Asenapine
1539	5.9878	Antazoline
78	5.98763	Fluconazole
1588	5.98761	Pomalidomide
99	5.98757	Moxifloxacin
121	5.98756	Alclometasone
62	5.98748	Flunisolide
816	5.98737	Azelastine
149	5.98727	Ropinirole
1454	5.98717	Xylometazoline
1222	5.98705	Isopropamide
732	5.98697	Quinapril
2029	5.98692	Edaravone
193	5.98688	Zolmitriptan
636	5.98685	Nalidixic acid
1223	5.98678	Pargyline
610	5.98666	Tranylcypromine
548	5.98644	Fludrocortisone
664	5.98634	Biperiden
1686	5.9863	Stiripentol
651	5.98627	Tolazoline
1412	5.98625	Nalmefene
654	5.98625	Fenoldopam
427	5.9862	Benzthiazide
191	5.9861	Valproic acid
330	5.98603	Prazosin
165	5.986	Venlafaxine
497	5.98598	Prednisone
1953	5.98582	Dehydrocholic acid
371	5.98576	Tolmetin
2291	5.98553	Diloxanide furoate
111	5.98551	Pregabalin
745	5.9855	Rimexolone
2151	5.98534	Bendazac
713	5.98517	Diflunisal
890	5.98514	Benzylpenicillin
1158	5.98513	Ceftibuten
1326	5.985	Mepenzolate
242	5.98495	Grepafloxacin
77	5.98492	Betaxolol
1135	5.98489	Mephentermine
373	5.98483	Haloperidol
712	5.9847	Prednisolone
944	5.98469	Papaverine
175	5.98465	Ropivacaine
104	5.98442	Diflorasone
834	5.98435	Exemestane
472	5.98434	Chloroquine
1322	5.98433	Cyproterone acetate
63	5.98424	Baclofen
1370	5.98402	Histamine
718	5.98399	Ritodrine
633	5.98385	Oxcarbazepine
87	5.98384	Pyrimethamine
721	5.98367	Suprofen
839	5.98359	Gabapentin
779	5.98353	Mesoridazine
835	5.98346	Oxaprozin
317	5.98344	Betamethasone
1090	5.98335	Paliperidone
857	5.98335	Balsalazide
1212	5.9833	Hydroxychloroquine
2153	5.98328	Cyclopenthiazide
913	5.98316	Tegaserod
1556	5.98313	Pitavastatin
426	5.9831	Doxapram
1576	5.98294	Mirabegron
1397	5.98285	Rufinamide
637	5.98283	Phenelzine
60	5.98276	Ramipril
1493	5.98276	Besifloxacin
1403	5.98267	Prasugrel
571	5.98255	Flurbiprofen
381	5.98254	Aminocaproic acid
1476	5.9824	Stanozolol
1225	5.98212	Etoricoxib
458	5.98196	Amiloride
986	5.98192	Gemifloxacin
2010	5.9819	Diacerein
228	5.98187	Megestrol acetate
1466	5.98185	Levonordefrin
2070	5.98184	Secnidazole
343	5.98184	Fluoxetine
641	5.98173	Acyclovir
599	5.98167	Hydrocortisone
756	5.98164	Quinidine
1013	5.98156	Naloxone
532	5.98137	Cefixime
565	5.98136	Delavirdine
275	5.98128	Griseofulvin
699	5.98116	Flurandrenolide
1230	5.98114	Prasterone
1051	5.98103	Budesonide
564	5.98097	Naltrexone
1218	5.98071	Pheniramine
96	5.98069	Citalopram
323	5.98059	Dipivefrin
583	5.98059	Imiquimod
753	5.98055	Bimatoprost
171	5.98046	Etomidate
257	5.98038	Amlodipine
222	5.98029	Aminohippuric acid
369	5.98	Phenindione
543	5.97985	Warfarin
1340	5.97983	Milnacipran
454	5.9798	Doxazosin
1147	5.97977	Colchicine
462	5.97976	Labetalol
1146	5.97976	Bezafibrate
697	5.97959	Nalbuphine
58	5.97958	Fluvoxamine
1297	5.97939	Estriol
1661	5.97939	Idebenone
1131	5.97937	Mestranol
797	5.97937	Isoniazid
1753	5.97935	Molsidomine
740	5.97934	Dienestrol
339	5.97926	Quinine
386	5.97921	Trandolapril
483	5.97912	Oxandrolone
1509	5.97909	Mafenide
582	5.97888	Methoxamine
449	5.97887	Enalapril
995	5.97883	Ofloxacin
517	5.97882	Estrone
476	5.97872	Bisoprolol
1159	5.97854	Cefpodoxime
575	5.97852	Nedocromil
202	5.97849	Fluorometholone
145	5.97844	Metoprolol
2296	5.97841	Dexamethasone acetate
931	5.97835	Rosuvastatin
646	5.97834	Tripelennamine
621	5.97829	Methimazole
1005	5.97828	Escitalopram
266	5.97808	Sulpiride
663	5.97805	Tropicamide
531	5.97805	Pirenzepine
568	5.97805	Lamivudine
289	5.97803	Ampicillin
823	5.97789	Cyclopentolate
377	5.97787	Triflupromazine
161	5.97786	Lidocaine
1245	5.97781	Vorinostat
131	5.97776	Dapsone
294	5.97764	Promazine
1723	5.9776	Moxisylyte
344	5.97756	Hexylcaine
1254	5.97754	Piretanide
1172	5.9774	Phenazopyridine
491	5.97731	Guanabenz
831	5.97731	Cytarabine
1023	5.9773	Acebutolol
314	5.97716	Trimethoprim
589	5.97711	Nateglinide
338	5.9771	Enoxacin
841	5.97702	Frovatriptan
271	5.97701	Progesterone
76	5.97701	Vidarabine
2143	5.97692	Chlorquinaldol
1867	5.97688	Anthralin
799	5.97676	Rizatriptan
1310	5.97674	Nialamide
895	5.97671	Norfloxacin
1060	5.97671	Metoclopramide
176	5.9765	Bupivacaine
440	5.97643	Clonidine
2224	5.97639	Butylparaben
1600	5.97637	Isoxsuprine
358	5.97633	Pefloxacin
866	5.97617	Felodipine
897	5.97613	Azlocillin
340	5.97611	Tenoxicam
464	5.9761	Monobenzone
349	5.97604	Rimantadine
1252	5.97601	Pregnenolone
2169	5.97601	Xamoterol
556	5.976	Furosemide
1514	5.97597	Nepafenac
1162	5.97593	Testosterone propionate
607	5.9759	Etodolac
1733	5.97584	Lacidipine
1132	5.97579	Penbutolol
1268	5.97567	Oxyphenbutazone
108	5.97558	Lovastatin
300	5.97539	Famciclovir
806	5.97533	Mepivacaine
2117	5.97524	Flosequinan
288	5.97523	Acetohexamide
103	5.97518	Glimepiride
966	5.97513	Carvedilol
1737	5.97513	Moxonidine
229	5.9751	Tioguanine
268	5.97504	Nimodipine
1690	5.97499	Dienogest
1136	5.97497	Procaterol
1052	5.97495	Quetiapine
1104	5.97495	Practolol
254	5.97489	Dydrogesterone
75	5.9748	Tramadol
1074	5.97479	Isocarboxazid
749	5.97477	Didanosine
2033	5.97476	Nefopam
789	5.97473	Zalcitabine
943	5.97466	Cefuroxime
928	5.97463	Fluvastatin
1746	5.97451	Artesunate
152	5.97432	Betazole
649	5.9743	Sulfasalazine
474	5.97428	Metaraminol
727	5.97425	Eprosartan
1630	5.97424	Empagliflozin
946	5.97382	Nifedipine
973	5.97378	Amifostine
757	5.97374	Zonisamide
123	5.97364	Cladribine
804	5.97347	Methylprednisolone
447	5.97344	Voriconazole
1006	5.97344	Cyclizine
1668	5.97343	Trimebutine
970	5.97328	Cefadroxil
1114	5.97326	Quinethazone
187	5.97317	Ibutilide
189	5.9731	Chlorthalidone
1207	5.97286	Tazobactam
1399	5.97286	Alogliptin
1098	5.97285	Lumiracoxib
1463	5.97271	Iobenguane
605	5.97262	Scopolamine
759	5.97261	Tinidazole
1835	5.97258	Phenyl salicylate
181	5.97245	Tranexamic acid
505	5.97245	Mebendazole
307	5.97242	Prochlorperazine
868	5.97241	Amlexanox
1329	5.97233	Celiprolol
102	5.97231	Isoetharine
1652	5.97221	Tibolone
1008	5.9722	Chlormezanone
85	5.97212	Sildenafil
844	5.97209	Salbutamol
954	5.97208	Proflavine
821	5.97192	Ethinylestradiol
1725	5.97187	Piracetam
527	5.9717	Nilutamide
813	5.97169	Alosetron
1016	5.97167	Pergolide
1208	5.97164	Ticarcillin
1457	5.97143	Betahistine
736	5.97141	Pemirolast
1216	5.9714	Molindone
1106	5.9713	Sulfadoxine
874	5.97128	Probenecid
1154	5.97128	Clenbuterol
370	5.97123	Flutamide
484	5.97112	Nicardipine
1481	5.97108	Ambroxol
998	5.97108	Procarbazine
661	5.97101	Proparacaine
282	5.97098	Loxapine
119	5.9708	Nevirapine
2154	5.97073	Mephenesin
496	5.97072	Sulfacetamide
1206	5.9706	Pivmecillinam
888	5.9705	Ibuprofen
1968	5.97042	Tropisetron
311	5.97039	Allopurinol
618	5.97023	Meropenem
739	5.97022	Granisetron
580	5.9702	Procaine
993	5.97019	Terazosin
1864	5.97018	Butamben
968	5.97017	Sulfinpyrazone
80	5.97015	Oseltamivir
1311	5.97012	Nomifensine
827	5.97008	Formoterol
1169	5.97005	Antipyrine
1787	5.97005	Norethynodrel
924	5.96998	Pentolinium
862	5.9699	Bethanechol
956	5.96986	Anisindione
1199	5.96975	Imipenem
644	5.96968	Perindopril
1479	5.96964	Sulfaphenazole
854	5.96962	Metyrapone
401	5.9696	Cefdinir
437	5.96957	Atropine
1651	5.96956	Trimetazidine
124	5.96948	Ranolazine
157	5.96947	Theophylline
206	5.96945	Indomethacin
853	5.96942	Edrophonium
502	5.96939	Adenosine
741	5.96914	Sulfapyridine
429	5.96901	Carbamazepine
894	5.96896	Praziquantel
498	5.96892	Clofibrate
41	5.96889	Thiamine
676	5.96889	Carprofen
372	5.9688	Cimetidine
57	5.96866	Pravastatin
115	5.96863	Reboxetine
872	5.96859	Topotecan
1046	5.96856	Anastrozole
714	5.96855	Vardenafil
451	5.96849	Diclofenac
847	5.96848	Ganciclovir
1568	5.96848	Teriflunomide
1647	5.96842	Ciprofibrate
905	5.9683	Promethazine
1601	5.96819	Isoxicam
660	5.96816	Pentoxifylline
419	5.9681	Piroxicam
1423	5.9681	Amisulpride
1783	5.96807	Sulfabenzamide
704	5.96805	Dacarbazine
903	5.96794	Glipizide
962	5.96792	Proguanil
615	5.96773	Dolasetron
1620	5.96772	Articaine
570	5.96771	Diethylcarbamazine
951	5.96771	Gliclazide
1032	5.96764	Levetiracetam
1152	5.96754	Methotrimeprazine
675	5.96751	Tadalafil
207	5.96751	Ethambutol
524	5.96735	Trimethobenzamide
83	5.9673	Caffeine
921	5.96728	Primaquine
961	5.9672	Prednicarbate
1611	5.96713	Fursultiamine
833	5.96711	Rivastigmine
1429	5.96688	Ambrisentan
1410	5.96687	Lacosamide
955	5.96683	Tolbutamide
150	5.96683	Isradipine
945	5.96678	Chlorpheniramine
16	5.9667	Biotin
530	5.96661	Sumatriptan
572	5.96655	Oxacillin
243	5.96652	Doxylamine
616	5.9665	Clopidogrel
688	5.96647	Cefaclor
211	5.96631	Olanzapine
1351	5.96621	Pirfenidone
722	5.96613	Terbutaline
1137	5.96603	Rasagiline
276	5.96598	Nisoldipine
1918	5.96591	Kinetin
2136	5.96581	Bucetin
376	5.96577	Nitazoxanide
1157	5.96566	Cefepime
608	5.96553	Prilocaine
94	5.96545	Pantoprazole
1387	5.96542	Sulfadimethoxine
687	5.96534	Phensuximide
1594	5.96531	Dolutegravir
1205	5.96528	Pivampicillin
918	5.96518	Emedastine
1116	5.96511	Cefazolin
737	5.96504	Bumetanide
896	5.96495	Amoxicillin
322	5.96493	Lansoprazole
1295	5.96491	Trioxsalen
612	5.96465	Ethotoin
1350	5.96462	Lofexidine
1171	5.96454	Glutethimide
701	5.96436	Levamisole
432	5.96435	Cephalexin
355	5.96413	Brimonidine
876	5.96411	Procainamide
236	5.96407	Sulfadiazine
1000	5.96399	Guanethidine
264	5.96398	Carbimazole
533	5.96386	Chlorpropamide
220	5.96382	Diltiazem
1873	5.96374	Homatropine
144	5.96372	Sulfisoxazole
1145	5.96369	Yohimbine
1166	5.96367	Amrinone
606	5.96352	Carbinoxamine
963	5.96352	Pioglitazone
930	5.9635	Leflunomide
415	5.9632	Propylthiouracil
116	5.96318	Milrinone
781	5.96314	Oxymetazoline
1487	5.96297	Pinacidil
360	5.96279	Sotalol
668	5.96278	Meloxicam
978	5.96271	Cloxacillin
693	5.96259	Tolazamide
465	5.96252	Linezolid
316	5.9624	Entecavir
356	5.96238	Dicloxacillin
1151	5.96235	Neostigmine
1317	5.96234	Zimelidine
987	5.96231	Bupropion
1020	5.96228	Clindamycin
227	5.96222	Minoxidil
142	5.96214	Anagrelide
359	5.96188	Altretamine
892	5.96184	Tocainide
1267	5.96177	Brivudine
256	5.96145	Dexrazoxane
366	5.96119	Zidovudine
487	5.96117	Efavirenz
146	5.9609	Crotamiton
1045	5.96088	Finasteride
286	5.96083	Rosiglitazone
398	5.96073	Mephenytoin
1512	5.96049	Methenamine
560	5.96044	Nicergoline
180	5.96043	Flucloxacillin
1001	5.96043	Moclobemide
1866	5.96038	Pyrantel
287	5.96034	Pramipexole
541	5.96002	Moricizine
1623	5.95997	Bromhexine
1188	5.9599	Sulfamethazine
715	5.95964	Ranitidine
648	5.95964	Primidone
107	5.95948	Guanadrel
843	5.95948	Cyclacillin
1537	5.95934	Triclosan
250	5.95907	Timolol
215	5.95906	Omeprazole
960	5.95899	Rabeprazole
321	5.95882	Loracarbef
471	5.95831	Nafcillin
662	5.95831	Indapamide
666	5.9573	Phenylbutazone
1528	5.95706	Sulfameter
445	5.95673	Valdecoxib
2045	5.95668	Bromperidol
858	5.9564	Sulfamethoxazole
919	5.95621	Pilocarpine
690	5.95599	Brompheniramine
409	5.95581	Amoxapine
1187	5.95548	Sulfamerazine
283	5.95512	Remoxipride
989	5.95349	Bretylium
808	5.95272	Bromfenac
